# Supplementary material for: [N,N,N′,N′-Tetra­kis(benzimidazol-2-ylmeth­yl)cyclo­hexane-1,2-trans-diamine]­iron(II) bis­(perchlorate) methanol solvate
Source: Acta Crystallogr Sect E Struct Rep Online. 2011 Apr 7;67(Pt 5):m531. doi: 10.1107/S1600536811011810 (PMC3089232; doi:10.1107/S1600536811011810)
Supplement: Supplementary file 1 [file e-67-0m531-sup1.cif]

##############################################################################
#                                                                            #
# This CIF contains the data in a paper accepted for publication in          #
# Acta Crystallographica Section E. It conforms to the requirements of       #
# Notes for Authors for Acta Crystallographica Section E, and has been       #
# peer reviewed under the auspices of the IUCr Commission on Journals.       #
#                                                                            #
# Full details of the Crystallographic Information File format               #
# are given in the paper "The Crystallographic Information File (CIF):       #
# a New Standard Archive File for Crystallography" by S. R. Hall, F. H.      #
# Allen and I. D. Brown [Acta Cryst. (1991), A47, 655-685].                  #
#                                                                            #
# The current version of the core CIF dictionary is obtainable from          #
# ftp://ftp.iucr.org/pub/cif_core.dic.                                       #
#                                                                            #
# Software is freely available for graphical display of the structure(s)     #
# in this CIF. For information consult the CIF software page                 #
# http://www.iucr.org/resources/cif/software.                                #
#                                                                            #
# This file may be used for bona fide research purposes within the           #
# scientific community so long as proper attribution is given to the journal # 
# article from which it was obtained.                                        #
#                                                                            #
##############################################################################
data_global
_audit_creation_method     'form.cif (version 2.0)'
_journal_data_validation_number     ?
_journal_date_recd_electronic     2011-03-19
_journal_date_accepted     2011-03-30
_journal_name_full     'Acta Crystallographica, Section E'
_journal_year     2011
_journal_volume     67
_journal_issue      5
_journal_page_first     m531
_journal_page_last     m531
_journal_paper_category     QM
_journal_coeditor_code     HY2418
loop_
    _publ_contact_author_name
    'Lan, She-Min'
_publ_contact_author_address
;
  Key Laboratory of Pesticide & Chemical Biology
  Ministry of Education
  College of Chemistry
  Central China Normal University
  Wuhan  430079
  People's Republic of China
;
_publ_contact_author_email     'lanshemin@163.com'
_publ_contact_author_fax     ?
_publ_contact_author_phone     ?
_publ_section_title
;
[<i>N</i>,<i>N</i>,<i>N</i>',<i>N</i>'-Tetrakis(benzimidazol-2-
ylmethyl)cyclohexane-1,2-<i>trans</i>-diamine]iron(II) bis(perchlorate)
methanol solvate
;
loop_
    _publ_author_name
    _publ_author_footnote
    _publ_author_address
    'Wu, Gui-Ling' .
;
Key Laboratory of Pesticide & Chemical Biology
Ministry of Education
College of Chemistry
Central China Normal University
Wuhan 430079
People's Republic of China
;
    'Ou, Chun-Ping' .
;
Key Laboratory of Pesticide & Chemical Biology
Ministry of Education
College of Chemistry
Central China Normal University
Wuhan 430079
People's Republic of China
;
    'Wang, Feng' .
;
Key Laboratory of Pesticide & Chemical Biology
Ministry of Education
College of Chemistry
Central China Normal University
Wuhan 430079
People's Republic of China
;
    'Zhang, Jian-Ming' .
;
Key Laboratory of Pesticide & Chemical Biology
Ministry of Education
College of Chemistry
Central China Normal University
Wuhan 430079
People's Republic of China
;
    'Lan, She-Min' .
;
Key Laboratory of Pesticide & Chemical Biology
Ministry of Education
College of Chemistry
Central China Normal University
Wuhan 430079
People's Republic of China
;
data_I
_audit_creation_method     SHELXL-97
_chemical_name_systematic
;
[N,N,N',N'-Tetrakis(benzimidazol-2-ylmethyl)cyclohexane-
1,2-<i>trans</i>-diamine]iron(II) bis(perchlorate) methanol solvate
;
_chemical_name_common     ?
_chemical_formula_moiety     'C38 H38 Fe N10 2+, 2(Cl O4 -), C H4 O'
_chemical_formula_sum     'C39 H42 Cl2 Fe N10 O9'
_chemical_formula_iupac     '[Fe (C38 H38 N10)] (Cl O4)2, C H4 O'
_chemical_formula_weight     921.58
_chemical_melting_point     ?
_symmetry_cell_setting     monoclinic
_symmetry_space_group_name_H-M     'P 21/n'
_symmetry_space_group_name_Hall     '-P 2yn'
loop_
    _symmetry_equiv_pos_as_xyz
    'x, y, z'
    '-x+1/2, y+1/2, -z+1/2'
    '-x, -y, -z'
    'x-1/2, -y-1/2, z-1/2'
_cell_length_a     14.3867(6)
_cell_length_b     15.9145(6)
_cell_length_c     18.8218(8)
_cell_angle_alpha     90.00
_cell_angle_beta     103.1750(10)
_cell_angle_gamma     90.00
_cell_volume     4196.0(3)
_cell_formula_units_Z     4
_cell_measurement_reflns_used     8487
_cell_measurement_theta_min     2.39
_cell_measurement_theta_max     27.98
_cell_measurement_temperature     298(2)
_exptl_crystal_description     block
_exptl_crystal_colour     colorless
_exptl_crystal_size_max     0.30
_exptl_crystal_size_mid     0.16
_exptl_crystal_size_min     0.10
_exptl_crystal_density_diffrn     1.459
_exptl_crystal_density_meas     ?
_exptl_crystal_density_method     'not measured'
_exptl_crystal_F_000     1912
_exptl_absorpt_coefficient_mu     0.554
_exptl_absorpt_correction_type     none
_exptl_absorpt_process_details     ?
_exptl_absorpt_correction_T_min     ?
_exptl_absorpt_correction_T_max     ?
_exptl_special_details
;
;
_diffrn_ambient_temperature     298(2)
_diffrn_radiation_type     MoK\a
_diffrn_radiation_wavelength     0.71073
_diffrn_radiation_source     'fine-focus sealed tube'
_diffrn_radiation_monochromator     graphite
_diffrn_measurement_device_type     'Bruker APEX CCD'
_diffrn_measurement_method     '\f and \w scans'
_diffrn_detector_area_resol_mean     ?
_diffrn_reflns_number     21311
_diffrn_reflns_av_R_equivalents     0.0830
_diffrn_reflns_av_sigmaI/netI     0.0533
_diffrn_reflns_theta_min     2.02
_diffrn_reflns_theta_max     25.00
_diffrn_reflns_theta_full     25.00
_diffrn_measured_fraction_theta_max     0.997
_diffrn_measured_fraction_theta_full     0.997
_diffrn_reflns_limit_h_min     -15
_diffrn_reflns_limit_h_max     17
_diffrn_reflns_limit_k_min     -17
_diffrn_reflns_limit_k_max     18
_diffrn_reflns_limit_l_min     -22
_diffrn_reflns_limit_l_max     22
_diffrn_standards_number     ?
_diffrn_standards_interval_count     ?
_diffrn_standards_interval_time     ?
_diffrn_standards_decay_%     ?
_refine_special_details
;
;
_reflns_number_total     7369
_reflns_number_gt     5765
_reflns_threshold_expression     >2\s(I)
_refine_ls_structure_factor_coef     Fsqd
_refine_ls_matrix_type     full
_refine_ls_R_factor_all     0.0784
_refine_ls_R_factor_gt     0.0564
_refine_ls_wR_factor_gt     0.1577
_refine_ls_wR_factor_ref     0.1756
_refine_ls_goodness_of_fit_ref     1.065
_refine_ls_restrained_S_all     1.120
_refine_ls_number_reflns     7369
_refine_ls_number_parameters     612
_refine_ls_number_restraints     10
_refine_ls_hydrogen_treatment     mixed
_refine_ls_weighting_scheme     calc
_refine_ls_weighting_details
         'calc w=1/[\s^2^(Fo^2^)+(0.1022P)^2^+2.0578P] where P=(Fo^2^+2Fc^2^)/3'
_atom_sites_solution_hydrogens     geom
_atom_sites_solution_primary     direct
_atom_sites_solution_secondary     difmap
_refine_ls_shift/su_max     0.000
_refine_ls_shift/su_mean     0.000
_refine_diff_density_max     0.567
_refine_diff_density_min     -0.534
_refine_ls_extinction_method     none
_refine_ls_extinction_coef     ?
loop_
    _atom_type_symbol
    _atom_type_description
    _atom_type_scat_dispersion_real
    _atom_type_scat_dispersion_imag
    _atom_type_scat_source
    'C' 'C' 0.0033 0.0016
                         'International Tables Vol C Tables 4.2.6.8 and 6.1.1.4'
    'H' 'H' 0.0000 0.0000
                         'International Tables Vol C Tables 4.2.6.8 and 6.1.1.4'
    'N' 'N' 0.0061 0.0033
                         'International Tables Vol C Tables 4.2.6.8 and 6.1.1.4'
    'O' 'O' 0.0106 0.0060
                         'International Tables Vol C Tables 4.2.6.8 and 6.1.1.4'
    'Cl' 'Cl' 0.1484 0.1585
                         'International Tables Vol C Tables 4.2.6.8 and 6.1.1.4'
    'Fe' 'Fe' 0.3463 0.8444
                         'International Tables Vol C Tables 4.2.6.8 and 6.1.1.4'
_computing_data_collection     'SMART (Bruker, 2007)'
_computing_cell_refinement     'SAINT (Bruker, 2007)'
_computing_data_reduction     'SAINT (Bruker, 2007)'
_computing_structure_solution     'SHELXS97 (Sheldrick, 2008)'
_computing_structure_refinement     'SHELXL97 (Sheldrick, 2008)'
_computing_molecular_graphics     'PLATON (Spek, 2009)'
_computing_publication_material     'PLATON (Spek, 2009)'
loop_
    _atom_site_type_symbol
    _atom_site_label
    _atom_site_fract_x
    _atom_site_fract_y
    _atom_site_fract_z
    _atom_site_U_iso_or_equiv
    _atom_site_adp_type
    _atom_site_calc_flag
    _atom_site_refinement_flags
    _atom_site_occupancy
    _atom_site_symmetry_multiplicity
    _atom_site_disorder_assembly
    _atom_site_disorder_group
    Fe Fe1 0.49217(3) 0.51266(3) 0.25944(3) 0.03221(18) Uani d . 1 1 . .
    N N1 0.40904(18) 0.63557(16) 0.22008(16) 0.0340(6) Uani d . 1 1 . .
    N N2 0.59753(19) 0.61865(17) 0.31077(17) 0.0367(7) Uani d . 1 1 . .
    N N3 0.5240(2) 0.53017(17) 0.15388(17) 0.0387(7) Uani d . 1 1 . .
    N N4 0.5194(2) 0.61519(17) 0.06081(16) 0.0378(7) Uani d . 1 1 . .
    H H4A 0.5027 0.6569 0.0317 0.045 Uiso calc R 1 1 . .
    N N5 0.35367(19) 0.46902(17) 0.21018(16) 0.0357(6) Uani d . 1 1 . .
    N N6 0.2082(2) 0.50488(18) 0.15204(17) 0.0399(7) Uani d . 1 1 . .
    H H6A 0.1577 0.5350 0.1380 0.048 Uiso calc R 1 1 . .
    N N7 0.62225(19) 0.45068(17) 0.29869(16) 0.0370(7) Uani d . 1 1 . .
    N N8 0.7795(2) 0.4561(2) 0.33400(18) 0.0455(8) Uani d . 1 1 . .
    H H8A 0.8364 0.4764 0.3434 0.055 Uiso calc R 1 1 . .
    N N9 0.4597(2) 0.52468(17) 0.36472(17) 0.0389(7) Uani d . 1 1 . .
    N N10 0.4732(2) 0.60837(17) 0.45995(16) 0.0418(7) Uani d . 1 1 . .
    H H10A 0.4973 0.6451 0.4925 0.050 Uiso calc R 1 1 . .
    C C1 0.4544(2) 0.7063(2) 0.2673(2) 0.0377(8) Uani d . 1 1 . .
    H H1A 0.4429 0.6957 0.3159 0.045 Uiso calc R 1 1 . .
    C C2 0.4124(3) 0.7932(2) 0.2440(3) 0.0510(10) Uani d . 1 1 . .
    H H2A 0.348(3) 0.795(3) 0.251(3) 0.066(13) Uiso d . 1 1 . .
    H H2B 0.407(3) 0.800(3) 0.196(3) 0.061(14) Uiso d . 1 1 . .
    C C3 0.4708(3) 0.8639(2) 0.2853(3) 0.0591(11) Uani d . 1 1 . .
    H H3A 0.4433 0.9174 0.2666 0.071 Uiso calc R 1 1 . .
    H H3B 0.4694 0.8605 0.3365 0.071 Uiso calc R 1 1 . .
    C C4 0.5723(3) 0.8592(2) 0.2776(3) 0.0580(11) Uani d . 1 1 . .
    H H4B 0.6082 0.9065 0.3024 0.070 Uiso calc R 1 1 . .
    H H4C 0.5739 0.8622 0.2264 0.070 Uiso calc R 1 1 . .
    C C5 0.6177(3) 0.7774(2) 0.3101(3) 0.0535(10) Uani d . 1 1 . .
    H H5A 0.6826 0.7746 0.3037 0.064 Uiso calc R 1 1 . .
    H H5B 0.6203 0.7770 0.3620 0.064 Uiso calc R 1 1 . .
    C C6 0.5629(2) 0.7006(2) 0.2751(2) 0.0379(8) Uani d . 1 1 . .
    H H6B 0.5729 0.6976 0.2254 0.045 Uiso calc R 1 1 . .
    C C7 0.4096(3) 0.6477(2) 0.1418(2) 0.0396(8) Uani d . 1 1 . .
    H H7A 0.350(2) 0.6305(19) 0.1137(19) 0.040(10) Uiso d . 1 1 . .
    H H7B 0.416(2) 0.705(2) 0.131(2) 0.040(10) Uiso d . 1 1 . .
    C C8 0.4854(2) 0.5975(2) 0.11997(19) 0.0349(7) Uani d . 1 1 . .
    C C9 0.5883(2) 0.5004(2) 0.1148(2) 0.0389(8) Uani d . 1 1 . .
    C C10 0.6475(3) 0.4303(2) 0.1245(2) 0.0509(10) Uani d . 1 1 . .
    H H10B 0.6492 0.3930 0.1628 0.061 Uiso calc R 1 1 . .
    C C11 0.7036(3) 0.4184(3) 0.0751(2) 0.0577(11) Uani d . 1 1 . .
    H H11A 0.7429 0.3714 0.0797 0.069 Uiso calc R 1 1 . .
    C C12 0.7031(3) 0.4747(3) 0.0187(2) 0.0533(10) Uani d . 1 1 . .
    H H12A 0.7443 0.4656 -0.0121 0.064 Uiso calc R 1 1 . .
    C C13 0.6443(3) 0.5431(2) 0.0068(2) 0.0466(9) Uani d . 1 1 . .
    H H13A 0.6437 0.5801 -0.0316 0.056 Uiso calc R 1 1 . .
    C C14 0.5858(2) 0.5544(2) 0.0551(2) 0.0366(8) Uani d . 1 1 . .
    C C15 0.3110(2) 0.6161(2) 0.2272(2) 0.0386(8) Uani d . 1 1 . .
    H H15A 0.2659 0.6559 0.1994 0.046 Uiso calc R 1 1 . .
    H H15B 0.3071 0.6187 0.2779 0.046 Uiso calc R 1 1 . .
    C C16 0.2893(2) 0.5288(2) 0.1979(2) 0.0369(8) Uani d . 1 1 . .
    C C17 0.3114(2) 0.4004(2) 0.1689(2) 0.0385(8) Uani d . 1 1 . .
    C C18 0.3487(3) 0.3210(2) 0.1593(2) 0.0522(10) Uani d . 1 1 . .
    H H18A 0.4093 0.3049 0.1848 0.063 Uiso calc R 1 1 . .
    C C19 0.2916(3) 0.2680(3) 0.1104(3) 0.0653(12) Uani d . 1 1 . .
    H H19A 0.3138 0.2146 0.1028 0.078 Uiso calc R 1 1 . .
    C C20 0.2023(3) 0.2922(3) 0.0723(3) 0.0657(13) Uani d . 1 1 . .
    H H20A 0.1666 0.2550 0.0388 0.079 Uiso calc R 1 1 . .
    C C21 0.1638(3) 0.3692(3) 0.0818(2) 0.0561(11) Uani d . 1 1 . .
    H H21A 0.1030 0.3845 0.0562 0.067 Uiso calc R 1 1 . .
    C C22 0.2201(2) 0.4226(2) 0.1312(2) 0.0427(9) Uani d . 1 1 . .
    C C23 0.6903(2) 0.5920(2) 0.2965(2) 0.0427(8) Uani d . 1 1 . .
    H H23A 0.7424 0.6207 0.3293 0.051 Uiso calc R 1 1 . .
    H H23B 0.6928 0.6053 0.2467 0.051 Uiso calc R 1 1 . .
    C C24 0.6979(2) 0.4993(2) 0.3088(2) 0.0398(8) Uani d . 1 1 . .
    C C25 0.6562(3) 0.3702(2) 0.3196(2) 0.0391(8) Uani d . 1 1 . .
    C C26 0.6065(3) 0.2960(2) 0.3245(2) 0.0521(10) Uani d . 1 1 . .
    H H26A 0.5403 0.2936 0.3102 0.063 Uiso calc R 1 1 . .
    C C27 0.6593(3) 0.2266(3) 0.3514(3) 0.0649(12) Uani d . 1 1 . .
    H H27A 0.6284 0.1760 0.3549 0.078 Uiso calc R 1 1 . .
    C C28 0.7582(4) 0.2303(3) 0.3735(3) 0.0711(14) Uani d . 1 1 . .
    H H28A 0.7916 0.1822 0.3923 0.085 Uiso calc R 1 1 . .
    C C29 0.8079(3) 0.3027(3) 0.3685(3) 0.0607(12) Uani d . 1 1 . .
    H H29A 0.8741 0.3045 0.3824 0.073 Uiso calc R 1 1 . .
    C C30 0.7551(3) 0.3730(2) 0.3420(2) 0.0438(9) Uani d . 1 1 . .
    C C31 0.6018(2) 0.6166(2) 0.3898(2) 0.0409(8) Uani d . 1 1 . .
    H H31A 0.6125 0.6730 0.4096 0.049 Uiso calc R 1 1 . .
    H H31B 0.6549 0.5817 0.4140 0.049 Uiso calc R 1 1 . .
    C C32 0.5113(2) 0.5826(2) 0.4044(2) 0.0379(8) Uani d . 1 1 . .
    C C33 0.3809(3) 0.5110(2) 0.3957(2) 0.0398(8) Uani d . 1 1 . .
    C C34 0.3042(3) 0.4574(3) 0.3759(2) 0.0539(10) Uani d . 1 1 . .
    H H34A 0.2993 0.4199 0.3374 0.065 Uiso calc R 1 1 . .
    C C35 0.2348(3) 0.4618(3) 0.4160(3) 0.0653(12) Uani d . 1 1 . .
    H H35A 0.1823 0.4261 0.4043 0.078 Uiso calc R 1 1 . .
    C C36 0.2417(3) 0.5179(3) 0.4731(3) 0.0636(12) Uani d . 1 1 . .
    H H36A 0.1923 0.5203 0.4975 0.076 Uiso calc R 1 1 . .
    C C37 0.3185(3) 0.5701(3) 0.4948(2) 0.0542(10) Uani d . 1 1 . .
    H H37A 0.3234 0.6067 0.5340 0.065 Uiso calc R 1 1 . .
    C C38 0.3891(3) 0.5654(2) 0.4551(2) 0.0407(8) Uani d . 1 1 . .
    Cl Cl1 0.55488(10) 0.17228(8) 0.01931(8) 0.0758(4) Uani d . 1 1 . .
    O O1 0.5176(5) 0.2430(3) 0.0429(3) 0.141(2) Uani d . 1 1 . .
    O O2 0.6396(4) 0.1476(4) 0.0605(3) 0.153(2) Uani d . 1 1 . .
    O O3 0.4884(4) 0.1073(3) 0.0204(3) 0.155(2) Uani d . 1 1 . .
    O O4 0.5571(4) 0.1862(3) -0.0548(3) 0.1265(18) Uani d . 1 1 . .
    Cl Cl2 0.4081(5) 0.1971(4) 0.4315(5) 0.064(2) Uani d PD 0.461(14) 1 A 1
    O O5 0.3219(10) 0.1788(13) 0.4499(11) 0.124(7) Uani d PD 0.461(14) 1 A 1
    O O6 0.4447(13) 0.1189(8) 0.4236(10) 0.113(7) Uani d PD 0.461(14) 1 A 1
    O O7 0.3795(11) 0.2458(9) 0.3656(7) 0.164(7) Uani d PD 0.461(14) 1 A 1
    O O8 0.4841(6) 0.2349(7) 0.4747(8) 0.107(6) Uani d PD 0.461(14) 1 A 1
    Cl Cl2' 0.4056(7) 0.1978(6) 0.4416(6) 0.088(3) Uani d P 0.539(14) 1 A 2
    O O5' 0.3123(10) 0.2126(13) 0.4188(11) 0.132(6) Uani d P 0.539(14) 1 A 2
    O O6' 0.4301(11) 0.1350(10) 0.3880(10) 0.111(6) Uani d P 0.539(14) 1 A 2
    O O7' 0.4525(10) 0.2711(7) 0.4260(7) 0.119(5) Uani d P 0.539(14) 1 A 2
    O O8' 0.4341(9) 0.1893(8) 0.5185(5) 0.132(5) Uani d P 0.539(14) 1 A 2
    O O1S 0.9648(3) 0.5167(3) 0.3479(3) 0.0902(12) Uani d . 1 1 . .
    H H1S 0.9747 0.5408 0.3956 0.135 Uiso d R 1 1 . .
    C C1S 0.9867(6) 0.5786(5) 0.3004(5) 0.137(3) Uani d . 1 1 . .
    H H1SA 1.0452 0.5637 0.2872 0.205 Uiso d R 1 1 . .
    H H1SB 0.9942 0.6323 0.3242 0.205 Uiso d R 1 1 . .
    H H1SC 0.9367 0.5828 0.2570 0.205 Uiso d R 1 1 . .
loop_
    _atom_site_aniso_label
    _atom_site_aniso_U_11
    _atom_site_aniso_U_22
    _atom_site_aniso_U_33
    _atom_site_aniso_U_12
    _atom_site_aniso_U_13
    _atom_site_aniso_U_23
    Fe1 0.0279(3) 0.0359(3) 0.0307(3) 0.00317(18) 0.0022(2) 0.00087(19)
    N1 0.0307(14) 0.0382(14) 0.0321(16) 0.0003(11) 0.0053(12) -0.0031(12)
    N2 0.0301(14) 0.0376(14) 0.0403(18) 0.0020(11) 0.0034(13) 0.0022(13)
    N3 0.0371(15) 0.0428(15) 0.0354(18) 0.0078(13) 0.0064(13) 0.0030(13)
    N4 0.0402(16) 0.0375(15) 0.0351(18) -0.0002(12) 0.0074(14) 0.0041(12)
    N5 0.0322(14) 0.0384(14) 0.0338(17) 0.0007(12) 0.0023(13) -0.0014(12)
    N6 0.0278(14) 0.0522(17) 0.0384(19) 0.0019(12) 0.0045(13) 0.0007(14)
    N7 0.0332(15) 0.0420(15) 0.0336(17) 0.0058(12) 0.0029(13) 0.0011(13)
    N8 0.0302(15) 0.0588(18) 0.046(2) 0.0082(14) 0.0065(14) 0.0031(15)
    N9 0.0390(16) 0.0411(15) 0.0359(18) -0.0031(13) 0.0072(14) -0.0012(13)
    N10 0.0536(18) 0.0399(15) 0.0297(18) -0.0009(14) 0.0050(15) -0.0032(13)
    C1 0.0372(18) 0.0363(17) 0.040(2) 0.0013(14) 0.0088(16) 0.0012(15)
    C2 0.052(2) 0.040(2) 0.061(3) 0.0091(17) 0.013(2) 0.0029(19)
    C3 0.068(3) 0.0371(19) 0.077(3) 0.0017(18) 0.025(2) -0.001(2)
    C4 0.064(3) 0.040(2) 0.074(3) -0.0087(18) 0.024(2) -0.001(2)
    C5 0.050(2) 0.043(2) 0.066(3) -0.0102(17) 0.009(2) -0.0019(19)
    C6 0.0385(18) 0.0369(17) 0.037(2) 0.0002(14) 0.0065(16) 0.0009(15)
    C7 0.041(2) 0.044(2) 0.031(2) 0.0080(16) 0.0022(17) 0.0026(16)
    C8 0.0329(17) 0.0390(17) 0.0307(19) 0.0000(14) 0.0029(15) -0.0016(14)
    C9 0.0328(18) 0.0439(18) 0.039(2) 0.0017(14) 0.0059(16) -0.0040(16)
    C10 0.054(2) 0.059(2) 0.038(2) 0.0169(19) 0.0064(19) 0.0040(18)
    C11 0.053(2) 0.072(3) 0.047(3) 0.023(2) 0.009(2) -0.007(2)
    C12 0.044(2) 0.076(3) 0.042(2) 0.004(2) 0.0161(19) -0.013(2)
    C13 0.046(2) 0.057(2) 0.037(2) -0.0071(18) 0.0110(18) -0.0047(18)
    C14 0.0327(17) 0.0410(18) 0.034(2) -0.0061(14) 0.0032(15) -0.0052(15)
    C15 0.0314(17) 0.0427(18) 0.041(2) 0.0066(14) 0.0066(16) -0.0005(15)
    C16 0.0310(17) 0.0441(18) 0.035(2) -0.0021(14) 0.0064(16) 0.0010(15)
    C17 0.0389(18) 0.0442(18) 0.032(2) -0.0054(15) 0.0076(16) -0.0009(15)
    C18 0.050(2) 0.046(2) 0.056(3) 0.0009(18) 0.004(2) -0.0037(19)
    C19 0.074(3) 0.049(2) 0.072(3) -0.006(2) 0.012(3) -0.015(2)
    C20 0.061(3) 0.065(3) 0.067(3) -0.018(2) 0.008(2) -0.023(2)
    C21 0.040(2) 0.068(3) 0.057(3) -0.0132(19) 0.003(2) -0.009(2)
    C22 0.0330(18) 0.049(2) 0.045(2) -0.0049(15) 0.0084(17) 0.0006(17)
    C23 0.0318(17) 0.050(2) 0.045(2) -0.0024(15) 0.0053(16) 0.0020(17)
    C24 0.0324(18) 0.050(2) 0.036(2) 0.0072(15) 0.0068(16) 0.0013(16)
    C25 0.0437(19) 0.0438(18) 0.030(2) 0.0102(15) 0.0083(16) 0.0006(15)
    C26 0.052(2) 0.051(2) 0.050(3) 0.0073(18) 0.006(2) 0.0052(19)
    C27 0.076(3) 0.049(2) 0.067(3) 0.009(2) 0.013(3) 0.014(2)
    C28 0.072(3) 0.061(3) 0.080(4) 0.031(2) 0.017(3) 0.023(2)
    C29 0.047(2) 0.078(3) 0.055(3) 0.025(2) 0.009(2) 0.014(2)
    C30 0.042(2) 0.056(2) 0.034(2) 0.0174(17) 0.0107(17) 0.0063(17)
    C31 0.0411(19) 0.0462(19) 0.031(2) -0.0019(15) -0.0010(16) -0.0008(15)
    C32 0.0377(18) 0.0348(17) 0.037(2) 0.0020(14) 0.0002(16) 0.0012(15)
    C33 0.043(2) 0.0390(17) 0.038(2) 0.0014(15) 0.0102(17) 0.0038(15)
    C34 0.058(2) 0.062(2) 0.043(2) -0.014(2) 0.016(2) -0.003(2)
    C35 0.061(3) 0.080(3) 0.058(3) -0.020(2) 0.020(2) 0.002(2)
    C36 0.060(3) 0.080(3) 0.057(3) 0.000(2) 0.029(2) 0.012(2)
    C37 0.073(3) 0.058(2) 0.036(2) 0.009(2) 0.021(2) 0.0058(18)
    C38 0.051(2) 0.0412(18) 0.030(2) 0.0043(16) 0.0090(17) 0.0067(15)
    Cl1 0.0785(8) 0.0682(7) 0.0822(10) 0.0197(6) 0.0213(7) 0.0329(6)
    O1 0.202(6) 0.101(3) 0.129(4) 0.045(4) 0.054(4) 0.023(3)
    O2 0.094(3) 0.226(6) 0.129(5) 0.047(4) 0.005(3) 0.070(4)
    O3 0.178(5) 0.140(4) 0.133(5) -0.067(4) 0.004(4) 0.063(4)
    O4 0.127(4) 0.156(4) 0.107(4) 0.032(3) 0.049(3) 0.068(3)
    Cl2 0.032(3) 0.045(3) 0.104(6) -0.0110(19) -0.007(3) -0.011(3)
    O5 0.092(12) 0.167(17) 0.130(16) -0.052(10) 0.058(11) -0.013(10)
    O6 0.088(8) 0.090(8) 0.142(18) 0.001(6) -0.012(10) -0.056(10)
    O7 0.157(13) 0.176(14) 0.145(14) -0.023(11) 0.002(11) 0.020(11)
    O8 0.077(6) 0.082(7) 0.130(13) -0.008(5) -0.044(7) -0.048(8)
    Cl2' 0.073(4) 0.110(5) 0.081(3) -0.029(3) 0.021(3) -0.032(3)
    O5' 0.071(7) 0.172(16) 0.143(16) 0.004(8) 0.006(8) -0.025(11)
    O6' 0.083(8) 0.127(10) 0.128(14) -0.045(7) 0.032(8) -0.065(8)
    O7' 0.148(12) 0.114(8) 0.105(9) -0.065(8) 0.048(9) -0.040(6)
    O8' 0.141(10) 0.160(10) 0.084(7) 0.031(8) 0.005(6) 0.006(6)
    O1S 0.074(2) 0.099(3) 0.098(3) -0.019(2) 0.023(2) -0.040(2)
    C1S 0.177(8) 0.099(5) 0.146(8) -0.022(5) 0.062(7) -0.028(5)
_geom_special_details
;
;
loop_
    _geom_bond_atom_site_label_1
    _geom_bond_atom_site_label_2
    _geom_bond_site_symmetry_2
    _geom_bond_distance
    _geom_bond_publ_flag
    Fe1 N7 . 2.095(3) ?
    Fe1 N5 . 2.114(3) ?
    Fe1 N9 . 2.145(3) ?
    Fe1 N3 . 2.156(3) ?
    Fe1 N1 . 2.324(3) ?
    Fe1 N2 . 2.326(3) ?
    N1 C15 . 1.479(4) ?
    N1 C7 . 1.488(4) ?
    N1 C1 . 1.489(4) ?
    N2 C31 . 1.475(5) ?
    N2 C23 . 1.482(4) ?
    N2 C6 . 1.499(4) ?
    N3 C8 . 1.305(4) ?
    N3 C9 . 1.390(4) ?
    N4 C8 . 1.344(4) ?
    N4 C14 . 1.382(4) ?
    N4 H4A . 0.8600 ?
    N5 C16 . 1.312(4) ?
    N5 C17 . 1.397(4) ?
    N6 C16 . 1.339(4) ?
    N6 C22 . 1.389(4) ?
    N6 H6A . 0.8600 ?
    N7 C24 . 1.314(5) ?
    N7 C25 . 1.396(4) ?
    N8 C24 . 1.350(4) ?
    N8 C30 . 1.385(5) ?
    N8 H8A . 0.8600 ?
    N9 C32 . 1.305(4) ?
    N9 C33 . 1.405(4) ?
    N10 C32 . 1.350(5) ?
    N10 C38 . 1.375(5) ?
    N10 H10A . 0.8600 ?
    C1 C2 . 1.532(5) ?
    C1 C6 . 1.537(5) ?
    C1 H1A . 0.9800 ?
    C2 C3 . 1.510(6) ?
    C2 H2A . 0.97(5) ?
    C2 H2B . 0.90(5) ?
    C3 C4 . 1.503(6) ?
    C3 H3A . 0.9700 ?
    C3 H3B . 0.9700 ?
    C4 C5 . 1.521(6) ?
    C4 H4B . 0.9700 ?
    C4 H4C . 0.9700 ?
    C5 C6 . 1.521(5) ?
    C5 H5A . 0.9700 ?
    C5 H5B . 0.9700 ?
    C6 H6B . 0.9800 ?
    C7 C8 . 1.483(5) ?
    C7 H7A . 0.94(3) ?
    C7 H7B . 0.94(4) ?
    C9 C10 . 1.390(5) ?
    C9 C14 . 1.409(5) ?
    C10 C11 . 1.375(6) ?
    C10 H10B . 0.9300 ?
    C11 C12 . 1.389(6) ?
    C11 H11A . 0.9300 ?
    C12 C13 . 1.365(6) ?
    C12 H12A . 0.9300 ?
    C13 C14 . 1.384(5) ?
    C13 H13A . 0.9300 ?
    C15 C16 . 1.500(5) ?
    C15 H15A . 0.9700 ?
    C15 H15B . 0.9700 ?
    C17 C22 . 1.388(5) ?
    C17 C18 . 1.401(5) ?
    C18 C19 . 1.374(6) ?
    C18 H18A . 0.9300 ?
    C19 C20 . 1.376(6) ?
    C19 H19A . 0.9300 ?
    C20 C21 . 1.372(6) ?
    C20 H20A . 0.9300 ?
    C21 C22 . 1.379(5) ?
    C21 H21A . 0.9300 ?
    C23 C24 . 1.495(5) ?
    C23 H23A . 0.9700 ?
    C23 H23B . 0.9700 ?
    C25 C30 . 1.389(5) ?
    C25 C26 . 1.394(5) ?
    C26 C27 . 1.369(6) ?
    C26 H26A . 0.9300 ?
    C27 C28 . 1.389(7) ?
    C27 H27A . 0.9300 ?
    C28 C29 . 1.371(6) ?
    C28 H28A . 0.9300 ?
    C29 C30 . 1.380(5) ?
    C29 H29A . 0.9300 ?
    C31 C32 . 1.493(5) ?
    C31 H31A . 0.9700 ?
    C31 H31B . 0.9700 ?
    C33 C34 . 1.376(5) ?
    C33 C38 . 1.398(5) ?
    C34 C35 . 1.383(6) ?
    C34 H34A . 0.9300 ?
    C35 C36 . 1.383(7) ?
    C35 H35A . 0.9300 ?
    C36 C37 . 1.369(6) ?
    C36 H36A . 0.9300 ?
    C37 C38 . 1.394(5) ?
    C37 H37A . 0.9300 ?
    Cl1 O2 . 1.346(5) ?
    Cl1 O1 . 1.364(5) ?
    Cl1 O3 . 1.413(5) ?
    Cl1 O4 . 1.421(5) ?
    Cl2 O8 . 1.347(8) ?
    Cl2 O6 . 1.373(9) ?
    Cl2 O5 . 1.392(9) ?
    Cl2 O7 . 1.441(9) ?
    Cl2' O5' . 1.333(15) ?
    Cl2' O7' . 1.411(12) ?
    Cl2' O8' . 1.418(14) ?
    Cl2' O6' . 1.517(15) ?
    O1S C1S . 1.414(8) ?
    O1S H1S . 0.9556 ?
    C1S H1SA . 0.9600 ?
    C1S H1SB . 0.9600 ?
    C1S H1SC . 0.9600 ?
loop_
    _geom_angle_atom_site_label_1
    _geom_angle_atom_site_label_2
    _geom_angle_atom_site_label_3
    _geom_angle_site_symmetry_1
    _geom_angle_site_symmetry_3
    _geom_angle
    _geom_angle_publ_flag
    N7 Fe1 N5 . . 132.58(11) ?
    N7 Fe1 N9 . . 94.65(11) ?
    N5 Fe1 N9 . . 93.02(11) ?
    N7 Fe1 N3 . . 91.46(11) ?
    N5 Fe1 N3 . . 90.87(11) ?
    N9 Fe1 N3 . . 167.46(11) ?
    N7 Fe1 N1 . . 149.54(10) ?
    N5 Fe1 N1 . . 76.80(10) ?
    N9 Fe1 N1 . . 90.85(10) ?
    N3 Fe1 N1 . . 78.43(10) ?
    N7 Fe1 N2 . . 75.51(10) ?
    N5 Fe1 N2 . . 151.68(10) ?
    N9 Fe1 N2 . . 79.05(11) ?
    N3 Fe1 N2 . . 91.94(11) ?
    N1 Fe1 N2 . . 76.19(10) ?
    C15 N1 C7 . . 109.7(3) ?
    C15 N1 C1 . . 113.7(3) ?
    C7 N1 C1 . . 113.1(3) ?
    C15 N1 Fe1 . . 103.09(19) ?
    C7 N1 Fe1 . . 107.84(19) ?
    C1 N1 Fe1 . . 108.79(19) ?
    C31 N2 C23 . . 110.2(3) ?
    C31 N2 C6 . . 113.8(3) ?
    C23 N2 C6 . . 112.9(3) ?
    C31 N2 Fe1 . . 106.03(19) ?
    C23 N2 Fe1 . . 104.2(2) ?
    C6 N2 Fe1 . . 109.06(19) ?
    C8 N3 C9 . . 106.4(3) ?
    C8 N3 Fe1 . . 113.6(2) ?
    C9 N3 Fe1 . . 138.6(2) ?
    C8 N4 C14 . . 107.9(3) ?
    C8 N4 H4A . . 126.1 ?
    C14 N4 H4A . . 126.1 ?
    C16 N5 C17 . . 105.6(3) ?
    C16 N5 Fe1 . . 113.3(2) ?
    C17 N5 Fe1 . . 138.4(2) ?
    C16 N6 C22 . . 107.7(3) ?
    C16 N6 H6A . . 126.1 ?
    C22 N6 H6A . . 126.1 ?
    C24 N7 C25 . . 105.9(3) ?
    C24 N7 Fe1 . . 114.7(2) ?
    C25 N7 Fe1 . . 139.3(2) ?
    C24 N8 C30 . . 107.6(3) ?
    C24 N8 H8A . . 126.2 ?
    C30 N8 H8A . . 126.2 ?
    C32 N9 C33 . . 106.2(3) ?
    C32 N9 Fe1 . . 112.1(2) ?
    C33 N9 Fe1 . . 137.3(3) ?
    C32 N10 C38 . . 107.7(3) ?
    C32 N10 H10A . . 126.2 ?
    C38 N10 H10A . . 126.2 ?
    N1 C1 C2 . . 114.9(3) ?
    N1 C1 C6 . . 108.1(3) ?
    C2 C1 C6 . . 113.9(3) ?
    N1 C1 H1A . . 106.5 ?
    C2 C1 H1A . . 106.5 ?
    C6 C1 H1A . . 106.5 ?
    C3 C2 C1 . . 112.9(4) ?
    C3 C2 H2A . . 110(3) ?
    C1 C2 H2A . . 108(3) ?
    C3 C2 H2B . . 110(3) ?
    C1 C2 H2B . . 110(3) ?
    H2A C2 H2B . . 105(4) ?
    C4 C3 C2 . . 110.6(3) ?
    C4 C3 H3A . . 109.5 ?
    C2 C3 H3A . . 109.5 ?
    C4 C3 H3B . . 109.5 ?
    C2 C3 H3B . . 109.5 ?
    H3A C3 H3B . . 108.1 ?
    C3 C4 C5 . . 109.9(3) ?
    C3 C4 H4B . . 109.7 ?
    C5 C4 H4B . . 109.7 ?
    C3 C4 H4C . . 109.7 ?
    C5 C4 H4C . . 109.7 ?
    H4B C4 H4C . . 108.2 ?
    C6 C5 C4 . . 112.4(3) ?
    C6 C5 H5A . . 109.1 ?
    C4 C5 H5A . . 109.1 ?
    C6 C5 H5B . . 109.1 ?
    C4 C5 H5B . . 109.1 ?
    H5A C5 H5B . . 107.8 ?
    N2 C6 C5 . . 114.8(3) ?
    N2 C6 C1 . . 108.7(3) ?
    C5 C6 C1 . . 114.2(3) ?
    N2 C6 H6B . . 106.2 ?
    C5 C6 H6B . . 106.2 ?
    C1 C6 H6B . . 106.2 ?
    C8 C7 N1 . . 112.0(3) ?
    C8 C7 H7A . . 109(2) ?
    N1 C7 H7A . . 108(2) ?
    C8 C7 H7B . . 110(2) ?
    N1 C7 H7B . . 111(2) ?
    H7A C7 H7B . . 107(3) ?
    N3 C8 N4 . . 112.5(3) ?
    N3 C8 C7 . . 124.4(3) ?
    N4 C8 C7 . . 123.1(3) ?
    C10 C9 N3 . . 131.8(4) ?
    C10 C9 C14 . . 119.8(3) ?
    N3 C9 C14 . . 108.4(3) ?
    C11 C10 C9 . . 117.3(4) ?
    C11 C10 H10B . . 121.3 ?
    C9 C10 H10B . . 121.3 ?
    C10 C11 C12 . . 121.7(4) ?
    C10 C11 H11A . . 119.1 ?
    C12 C11 H11A . . 119.1 ?
    C13 C12 C11 . . 122.3(4) ?
    C13 C12 H12A . . 118.8 ?
    C11 C12 H12A . . 118.8 ?
    C12 C13 C14 . . 116.3(4) ?
    C12 C13 H13A . . 121.8 ?
    C14 C13 H13A . . 121.8 ?
    N4 C14 C13 . . 132.6(3) ?
    N4 C14 C9 . . 104.9(3) ?
    C13 C14 C9 . . 122.4(3) ?
    N1 C15 C16 . . 106.5(3) ?
    N1 C15 H15A . . 110.4 ?
    C16 C15 H15A . . 110.4 ?
    N1 C15 H15B . . 110.4 ?
    C16 C15 H15B . . 110.4 ?
    H15A C15 H15B . . 108.6 ?
    N5 C16 N6 . . 112.6(3) ?
    N5 C16 C15 . . 121.8(3) ?
    N6 C16 C15 . . 125.3(3) ?
    C22 C17 N5 . . 109.1(3) ?
    C22 C17 C18 . . 120.7(3) ?
    N5 C17 C18 . . 130.2(3) ?
    C19 C18 C17 . . 116.8(4) ?
    C19 C18 H18A . . 121.6 ?
    C17 C18 H18A . . 121.6 ?
    C18 C19 C20 . . 121.4(4) ?
    C18 C19 H19A . . 119.3 ?
    C20 C19 H19A . . 119.3 ?
    C21 C20 C19 . . 122.6(4) ?
    C21 C20 H20A . . 118.7 ?
    C19 C20 H20A . . 118.7 ?
    C20 C21 C22 . . 116.4(4) ?
    C20 C21 H21A . . 121.8 ?
    C22 C21 H21A . . 121.8 ?
    C21 C22 C17 . . 122.0(4) ?
    C21 C22 N6 . . 132.9(4) ?
    C17 C22 N6 . . 105.0(3) ?
    N2 C23 C24 . . 107.0(3) ?
    N2 C23 H23A . . 110.3 ?
    C24 C23 H23A . . 110.3 ?
    N2 C23 H23B . . 110.3 ?
    C24 C23 H23B . . 110.3 ?
    H23A C23 H23B . . 108.6 ?
    N7 C24 N8 . . 112.2(3) ?
    N7 C24 C23 . . 122.0(3) ?
    N8 C24 C23 . . 125.8(3) ?
    C30 C25 C26 . . 120.8(3) ?
    C30 C25 N7 . . 108.9(3) ?
    C26 C25 N7 . . 130.1(3) ?
    C27 C26 C25 . . 117.2(4) ?
    C27 C26 H26A . . 121.4 ?
    C25 C26 H26A . . 121.4 ?
    C26 C27 C28 . . 121.4(4) ?
    C26 C27 H27A . . 119.3 ?
    C28 C27 H27A . . 119.3 ?
    C29 C28 C27 . . 121.9(4) ?
    C29 C28 H28A . . 119.1 ?
    C27 C28 H28A . . 119.1 ?
    C28 C29 C30 . . 117.0(4) ?
    C28 C29 H29A . . 121.5 ?
    C30 C29 H29A . . 121.5 ?
    C29 C30 N8 . . 132.9(4) ?
    C29 C30 C25 . . 121.7(4) ?
    N8 C30 C25 . . 105.4(3) ?
    N2 C31 C32 . . 110.9(3) ?
    N2 C31 H31A . . 109.5 ?
    C32 C31 H31A . . 109.5 ?
    N2 C31 H31B . . 109.5 ?
    C32 C31 H31B . . 109.5 ?
    H31A C31 H31B . . 108.0 ?
    N9 C32 N10 . . 112.4(3) ?
    N9 C32 C31 . . 123.8(3) ?
    N10 C32 C31 . . 123.9(3) ?
    C34 C33 C38 . . 121.1(3) ?
    C34 C33 N9 . . 131.1(3) ?
    C38 C33 N9 . . 107.8(3) ?
    C33 C34 C35 . . 117.1(4) ?
    C33 C34 H34A . . 121.4 ?
    C35 C34 H34A . . 121.4 ?
    C36 C35 C34 . . 121.5(4) ?
    C36 C35 H35A . . 119.2 ?
    C34 C35 H35A . . 119.2 ?
    C37 C36 C35 . . 122.3(4) ?
    C37 C36 H36A . . 118.9 ?
    C35 C36 H36A . . 118.9 ?
    C36 C37 C38 . . 116.4(4) ?
    C36 C37 H37A . . 121.8 ?
    C38 C37 H37A . . 121.8 ?
    N10 C38 C37 . . 132.5(4) ?
    N10 C38 C33 . . 105.9(3) ?
    C37 C38 C33 . . 121.5(4) ?
    O2 Cl1 O1 . . 115.1(4) ?
    O2 Cl1 O3 . . 107.8(4) ?
    O1 Cl1 O3 . . 106.4(4) ?
    O2 Cl1 O4 . . 113.0(3) ?
    O1 Cl1 O4 . . 106.9(3) ?
    O3 Cl1 O4 . . 107.2(3) ?
    O8 Cl2 O6 . . 101.0(9) ?
    O8 Cl2 O5 . . 126.2(13) ?
    O6 Cl2 O5 . . 102.8(11) ?
    O8 Cl2 O7 . . 108.3(8) ?
    O6 Cl2 O7 . . 115.9(11) ?
    O5 Cl2 O7 . . 103.3(8) ?
    O5' Cl2' O7' . . 106.4(14) ?
    O5' Cl2' O8' . . 112.4(12) ?
    O7' Cl2' O8' . . 104.5(11) ?
    O5' Cl2' O6' . . 105.8(12) ?
    O7' Cl2' O6' . . 102.2(10) ?
    O8' Cl2' O6' . . 123.9(11) ?
    C1S O1S H1S . . 107.9 ?
    O1S C1S H1SA . . 109.1 ?
    O1S C1S H1SB . . 110.0 ?
    H1SA C1S H1SB . . 109.2 ?
    O1S C1S H1SC . . 110.7 ?
    H1SA C1S H1SC . . 109.2 ?
    H1SB C1S H1SC . . 108.5 ?
loop_
    _geom_hbond_atom_site_label_D
    _geom_hbond_atom_site_label_H
    _geom_hbond_atom_site_label_A
    _geom_hbond_site_symmetry_A
    _geom_hbond_distance_DH
    _geom_hbond_distance_HA
    _geom_hbond_distance_DA
    _geom_hbond_angle_DHA
    _geom_hbond_publ_flag
    N4 H4A O1 3_665 0.86 2.10 2.952(6) 171 y
    N6 H6A O6' 2 0.86 2.02 2.852(15) 162 y
    N6 H6A O6 2 0.86 2.13 2.955(16) 162 y
    N8 H8A O1S . 0.86 1.94 2.790(5) 170 y
    N10 H10A O7' 3_666 0.86 2.04 2.896(10) 176 y
    N10 H10A O8 3_666 0.86 2.01 2.787(12) 150 y
    O1S H1S O3 2_655 0.96 1.88 2.813(6) 166 y
    C7 H7B O4 3_665 0.94(4) 2.34(4) 3.202(6) 152(3) y
    C23 H23A O2 2_655 0.97 2.40 3.318(6) 158 y
