# Supplementary material for: [N,N,N′,N′-Tetra­kis(benzimidazol-2-ylmeth­yl)cyclo­hexane-1,2-trans-diamine]­iron(II) bis­(perchlorate) methanol solvate
Source: Acta Crystallogr Sect E Struct Rep Online. 2011 Apr 7;67(Pt 5):m531. doi: 10.1107/S1600536811011810 (PMC3089232; doi:10.1107/S1600536811011810)
Supplement: Supplementary file 2 [file e-67-0m531-Isup2.hkl]

# 
# h,k,l, Fc-squared, Fo-squared, sigma(Fo-squared) and status flag 
# 
data_I
_shelx_title ' 123 in P2(1)/n' 
_shelx_refln_list_code          4 
_shelx_F_calc_maximum      598.69 
_exptl_crystal_F_000      1912.00 
_reflns_d_resolution_high  0.8409 
 
loop_ 
 _symmetry_equiv_pos_as_xyz 
 'x, y, z' 
 '-x+1/2, y+1/2, -z+1/2' 
 '-x, -y, -z' 
 'x-1/2, -y-1/2, z-1/2' 
 
_cell_length_a    14.3867 
_cell_length_b    15.9145 
_cell_length_c    18.8218 
_cell_angle_alpha  90.000 
_cell_angle_beta  103.175 
_cell_angle_gamma  90.000 
 
_shelx_F_squared_multiplier     1.000 
 
loop_ 
 _refln_index_h 
 _refln_index_k 
 _refln_index_l 
 _refln_F_squared_calc 
 _refln_F_squared_meas 
 _refln_F_squared_sigma 
 _refln_observed_status 
   2   0   0    39745.06    40326.27    179.61 o 
   4   0   0     8255.65     6740.17    215.74 o 
   6   0   0     2810.09     2905.15     40.80 o 
   8   0   0       42.23       36.99     14.18 o 
  10   0   0     8857.58     8913.42    135.53 o 
  12   0   0      451.05      344.01     36.99 o 
  14   0   0      280.83      280.05     37.69 o 
  16   0   0       30.71       39.41     20.40 o 
   2   1   0        1.89       41.13      5.67 o 
   3   1   0     4416.69     4774.72     77.50 o 
   4   1   0      616.35      633.71     15.00 o 
   5   1   0     5195.04     4257.51   1012.01 o 
   6   1   0      632.15      532.78     19.07 o 
   7   1   0    12871.16    13078.68    113.80 o 
   8   1   0     3604.88     3766.22     44.21 o 
   9   1   0     5135.02     4912.98     74.47 o 
  10   1   0      127.95      139.77     16.62 o 
  11   1   0     5551.03     5292.76     79.17 o 
  12   1   0      269.37      289.41     23.09 o 
  13   1   0        2.79        5.25     11.36 o 
  14   1   0       39.45       91.23     18.92 o 
  15   1   0      689.96      625.89     36.79 o 
  16   1   0       28.19       57.25     15.87 o 
   0   2   0    20962.33    21543.16    116.17 o 
   1   2   0     1141.69     1169.68     40.84 o 
   2   2   0     2417.92     2008.33     45.37 o 
   3   2   0       21.39       14.59      3.06 o 
   4   2   0    28687.64    31588.14    195.14 o 
   5   2   0       13.62       23.67      3.62 o 
   6   2   0    17615.42    16488.18    152.88 o 
   7   2   0     1728.14     1699.52     39.42 o 
   8   2   0     7707.86     7261.15    199.96 o 
   9   2   0      662.26      485.46     15.91 o 
  10   2   0     2996.04     2766.75    127.25 o 
  11   2   0       81.03      130.73     18.32 o 
  12   2   0       14.51        6.63     11.12 o 
  13   2   0      158.36      172.00     21.51 o 
  14   2   0     1071.73     1003.37     42.29 o 
  15   2   0        0.68        1.21     11.42 o 
  16   2   0       69.29       66.65     19.71 o 
   1   3   0    80800.90    77427.25    422.12 o 
   2   3   0     5680.16     5401.84    101.47 o 
   3   3   0     1035.83      791.51     17.64 o 
   4   3   0     1904.91     2161.20     34.92 o 
   5   3   0     1030.88      906.76     13.51 o 
   6   3   0        0.15       -2.28      2.97 o 
   7   3   0     1518.58     1535.86     28.49 o 
   8   3   0        4.72       23.04      7.73 o 
   9   3   0      251.93      262.21     12.62 o 
  10   3   0      737.26      622.13     35.33 o 
  11   3   0     1217.04     1035.40     30.74 o 
  12   3   0      104.72       97.60     16.86 o 
  13   3   0      203.93      152.72     20.54 o 
  14   3   0        1.90       -5.13     11.48 o 
  15   3   0      759.90      608.06     36.14 o 
  16   3   0        0.51        9.50     14.52 o 
   0   4   0     7897.29     9943.25    211.76 o 
   1   4   0      477.08      646.57     14.54 o 
   2   4   0     1034.15      994.79     15.64 o 
   3   4   0      719.87      704.87     11.63 o 
   4   4   0     7877.30     9067.59     71.39 o 
   5   4   0      318.86      254.22     22.83 o 
   6   4   0     1480.30     1590.65     32.27 o 
   7   4   0     1179.77     1246.83     18.59 o 
   8   4   0     2899.53     2914.58     38.06 o 
   9   4   0     1258.57     1307.43     21.04 o 
  10   4   0     1743.83     1911.68     44.93 o 
  11   4   0       33.26       37.02     12.63 o 
  12   4   0      195.32      147.80     19.55 o 
  13   4   0      969.41      869.64     38.48 o 
  14   4   0      962.91      925.42     41.19 o 
  15   4   0       27.97       28.51     14.04 o 
  16   4   0       96.36       83.52     29.91 o 
   1   5   0     1744.61     1681.75     33.78 o 
   2   5   0     1141.89      940.19     16.69 o 
   3   5   0    18924.61    21356.56    225.42 o 
   4   5   0      215.74      276.76     11.87 o 
   5   5   0     1091.94      764.85     41.79 o 
   6   5   0       16.78       32.01      5.69 o 
   7   5   0     5134.04     4523.36     34.79 o 
   8   5   0      235.17      287.10     11.41 o 
   9   5   0      414.26      394.00     15.89 o 
  10   5   0       59.96       71.27     17.78 o 
  11   5   0      672.52      663.02     26.83 o 
  12   5   0      111.83      140.44     17.79 o 
  13   5   0      821.11      922.26     39.97 o 
  14   5   0       18.66       16.17     12.82 o 
  15   5   0      368.75      418.32     30.31 o 
  16   5   0        4.17        3.76     11.81 o 
   0   6   0     8193.96     7422.22    201.05 o 
   1   6   0       95.39       51.85      4.67 o 
   2   6   0     8315.02     8484.02    124.26 o 
   3   6   0       75.78       54.01      5.04 o 
   4   6   0      159.63      252.31     57.89 o 
   5   6   0     1231.29     1166.07     17.64 o 
   6   6   0      611.38      721.50     20.99 o 
   7   6   0      680.29      676.80     15.55 o 
   8   6   0       31.26       21.95      6.11 o 
   9   6   0       34.90       48.00      8.08 o 
  10   6   0       15.99       27.12     15.47 o 
  11   6   0     3562.36     3465.75     45.41 o 
  12   6   0      423.71      367.36     22.89 o 
  13   6   0      148.65      166.21     22.12 o 
  14   6   0      444.86      396.71     30.19 o 
  15   6   0       62.07       39.54     14.91 o 
   1   7   0     3342.75     3728.04     30.22 o 
   2   7   0       94.17      107.15     14.65 o 
   3   7   0      558.82      514.46     11.87 o 
   4   7   0     4326.67     4179.64     93.97 o 
   5   7   0      174.42      123.94      8.03 o 
   6   7   0     1449.65     1318.73     30.71 o 
   7   7   0      826.77      788.61     18.91 o 
   8   7   0       57.28       73.76     13.17 o 
   9   7   0     4671.11     4733.00    109.71 o 
  10   7   0      633.50      681.50     22.51 o 
  11   7   0     2918.23     3108.46     52.34 o 
  12   7   0      105.72      105.61     40.29 o 
  13   7   0      481.57      507.01     26.33 o 
  14   7   0      338.76      312.63     26.18 o 
  15   7   0        0.71        6.52     12.11 o 
   0   8   0     5639.06     6100.43    154.37 o 
   1   8   0     1115.91     1352.88     19.92 o 
   2   8   0     2876.18     2840.61     58.95 o 
   3   8   0     2351.84     2359.76     24.95 o 
   4   8   0     8792.36     9536.83    146.38 o 
   5   8   0      451.05      481.10     14.02 o 
   6   8   0     4363.51     4374.59     71.26 o 
   7   8   0      374.05      378.62     13.43 o 
   8   8   0     2638.65     2591.88     30.73 o 
   9   8   0      801.16      806.81     19.70 o 
  10   8   0      979.41      900.46     29.79 o 
  11   8   0       15.42       22.85     12.63 o 
  12   8   0      349.63      363.83     19.39 o 
  13   8   0        7.78        2.39     16.39 o 
  14   8   0        0.90        8.47     11.46 o 
  15   8   0       99.95      127.60     21.12 o 
   1   9   0     4679.57     4455.08     50.48 o 
   2   9   0      322.74      331.33     10.95 o 
   3   9   0     6074.20     6846.11     61.34 o 
   4   9   0       15.19       22.47      5.69 o 
   5   9   0     2696.62     2953.49     62.35 o 
   6   9   0        0.08       -0.21      5.09 o 
   7   9   0       28.45       27.43      6.94 o 
   8   9   0       35.98       34.14      7.87 o 
   9   9   0       89.61       99.95     10.52 o 
  10   9   0       86.82      110.79     30.99 o 
  11   9   0      509.28      541.66     21.59 o 
  12   9   0      661.35      600.63     23.05 o 
  13   9   0       22.53       28.21     11.99 o 
  14   9   0       82.99       85.12     18.50 o 
   0  10   0     8395.70     9615.27     81.53 o 
   1  10   0      405.21      370.92     12.90 o 
   2  10   0     2889.61     3185.61     68.17 o 
   3  10   0      141.20      143.51      9.34 o 
   4  10   0     1421.20     1358.87     21.29 o 
   5  10   0     1668.20     1786.20     33.94 o 
   6  10   0      508.36      439.22     17.69 o 
   7  10   0      335.92      315.39     14.73 o 
   8  10   0        6.49        9.82      7.64 o 
   9  10   0       17.03       30.59      8.30 o 
  10  10   0     2796.84     2921.47     52.64 o 
  11  10   0       57.43       50.60     12.62 o 
  12  10   0      161.54      175.09     17.73 o 
  13  10   0       63.89       80.57     17.11 o 
  14  10   0        2.56        6.54     11.81 o 
   1  11   0      284.62      250.88     14.81 o 
   2  11   0      809.69      789.91     33.04 o 
   3  11   0      731.58      768.72     19.86 o 
   4  11   0       47.62       60.24      7.88 o 
   5  11   0     2752.64     3066.90     98.39 o 
   6  11   0      327.46      297.21     14.63 o 
   7  11   0     1788.06     1936.05     55.99 o 
   8  11   0      387.73      388.76     17.34 o 
   9  11   0      401.41      388.43     17.77 o 
  10  11   0       89.86      118.92     14.64 o 
  11  11   0      231.08      254.62     19.86 o 
  12  11   0       29.49       41.05     11.30 o 
  13  11   0       17.60       29.39     18.32 o 
   0  12   0      988.85     1176.83     33.22 o 
   1  12   0        1.35        2.62      5.71 o 
   2  12   0      460.57      414.99     14.77 o 
   3  12   0      768.60      818.35     20.12 o 
   4  12   0     2475.20     2682.23     61.83 o 
   5  12   0      470.79      465.85     21.72 o 
   6  12   0     1854.63     1898.06    115.95 o 
   7  12   0      313.23      331.19     19.38 o 
   8  12   0       52.04       38.75     10.95 o 
   9  12   0       65.21       51.48     15.40 o 
  10  12   0      108.04       95.51     18.65 o 
  11  12   0      272.78      260.39     47.19 o 
  12  12   0        1.09       -5.85     12.10 o 
   1  13   0        8.58       23.42     34.75 o 
   2  13   0       43.59       35.17      9.89 o 
   3  13   0      126.68      124.34     13.45 o 
   4  13   0     1524.62     1635.14     52.28 o 
   5  13   0        0.98       21.81     10.15 o 
   6  13   0      663.85      707.24     26.72 o 
   7  13   0       86.17       98.08     14.56 o 
   8  13   0        1.49        9.34     11.17 o 
   9  13   0      238.43      228.98     24.17 o 
  10  13   0       98.30      123.31     20.32 o 
  11  13   0      414.39      465.75     31.57 o 
  12  13   0       11.70       -1.45     10.86 o 
   0  14   0      196.52      189.46     29.73 o 
   1  14   0      244.59      243.02     36.65 o 
   2  14   0       34.75       16.37     12.30 o 
   3  14   0       34.79       15.81     16.42 o 
   4  14   0       53.36       66.38     16.26 o 
   5  14   0        7.89        6.23     20.92 o 
   6  14   0      111.48      147.16     21.09 o 
   7  14   0        2.23        5.01     11.49 o 
   8  14   0      129.05      162.60     35.44 o 
   9  14   0       20.72       16.94     20.05 o 
  10  14   0      390.41      353.00     38.38 o 
  11  14   0       81.58       93.89     18.29 o 
   1  15   0       52.49       56.75     15.77 o 
   2  15   0      421.31      384.14     26.65 o 
   3  15   0      125.57      171.27     21.09 o 
   4  15   0       90.75       83.03     16.93 o 
   5  15   0      304.42      262.26     37.51 o 
   6  15   0       96.58       98.84     18.20 o 
   7  15   0       90.57       71.36     21.95 o 
   8  15   0       13.22       17.55     12.44 o 
   9  15   0        0.90        4.49     15.56 o 
  10  15   0       98.02      105.10     26.97 o 
   0  16   0      194.14      232.68     33.54 o 
   1  16   0      698.16      779.95     36.91 o 
   2  16   0       73.74       92.34     19.71 o 
   3  16   0      489.95      436.19     90.76 o 
   4  16   0      135.49      143.52     20.66 o 
   5  16   0       49.21       43.50     14.02 o 
   6  16   0       74.30       66.50     16.71 o 
   7  16   0       19.47       21.09     12.47 o 
   8  16   0        0.10      -14.55      9.90 o 
   1  17   0       10.32        7.45     14.04 o 
   2  17   0      168.52      200.53     23.92 o 
   3  17   0       89.06      116.22     20.25 o 
   4  17   0       94.49       85.90     18.85 o 
   5  17   0       93.86       92.51     18.59 o 
   6  17   0        2.25       12.48     16.25 o 
   7  17   0        0.09        4.32     19.02 o 
   0  18   0        9.40        5.19     17.29 o 
   1  18   0       35.14       60.66     15.98 o 
   2  18   0        4.07       11.41     12.10 o 
   3  18   0       32.04       71.53     17.28 o 
   4  18   0        5.69       13.52     10.62 o 
   5  18   0       23.49       59.17     15.64 o 
 -15   0   1      240.32      293.53     40.45 o 
 -13   0   1       56.72       19.71     18.32 o 
 -11   0   1     4222.13     4210.03     97.84 o 
  -9   0   1      117.02       93.35     17.63 o 
  -7   0   1     3600.49     4328.62     76.06 o 
  -5   0   1     2161.95     2000.43     43.56 o 
  -3   0   1     9456.81     9167.88     72.95 o 
   1   0   1     1566.26     1094.25     17.63 o 
   3   0   1     5841.32     5029.79    283.85 o 
   5   0   1    11955.74    11802.74    109.25 o 
   7   0   1     2884.87     3072.12     44.80 o 
   9   0   1      611.81      630.04     28.42 o 
  11   0   1      223.20      258.26     33.19 o 
  13   0   1     1074.04      927.96     55.32 o 
  15   0   1     1374.40     1029.95     65.34 o 
 -16   1   1      749.82      601.76     36.29 o 
 -15   1   1        1.81        1.41     13.57 o 
 -14   1   1      125.34      130.36     20.65 o 
 -13   1   1        4.43       13.94     11.61 o 
 -12   1   1       16.11       10.43     11.67 o 
 -11   1   1       33.44       50.14     13.31 o 
 -10   1   1       24.33        7.61      8.92 o 
  -9   1   1      192.73      203.92     16.60 o 
  -8   1   1     5136.43     5148.51    127.92 o 
  -7   1   1     5113.56     6254.01    118.59 o 
  -6   1   1     1112.90     1072.56     25.90 o 
  -5   1   1     4727.57     4514.26     57.77 o 
  -4   1   1     6079.89     5782.06     38.05 o 
  -3   1   1    66170.81    62776.59    524.25 o 
  -2   1   1     1826.29     1475.08     52.52 o 
  -1   1   1    15048.05    15748.07    355.09 o 
   1   1   1     6716.48     5523.83     48.75 o 
   2   1   1     3339.85     2932.86     61.08 o 
   3   1   1    18308.98    16688.84   2033.23 o 
   4   1   1     1710.23     1537.72     40.57 o 
   5   1   1     5204.85     4978.08     62.38 o 
   6   1   1     1073.65     1104.58     19.49 o 
   7   1   1     1573.87     1752.02     25.87 o 
   8   1   1      204.75      150.94     15.45 o 
   9   1   1     2219.11     2138.96     36.57 o 
  10   1   1     1796.61     1754.17     87.14 o 
  11   1   1      339.07      302.31     24.43 o 
  12   1   1      456.85      489.13     29.31 o 
  13   1   1       17.74       18.61     13.08 o 
  14   1   1     1059.01      989.98     42.26 o 
  15   1   1        2.49       10.40     11.91 o 
  16   1   1       30.74       41.85     15.15 o 
 -16   2   1        3.28        0.70     23.34 o 
 -15   2   1      388.66      388.76     29.55 o 
 -14   2   1       13.41       -3.12     11.76 o 
 -13   2   1      191.88      169.69     33.88 o 
 -12   2   1      418.94      406.82     27.13 o 
 -11   2   1        8.66        7.87     10.72 o 
 -10   2   1     2437.56     2589.24     52.79 o 
  -9   2   1      335.61      327.89     20.14 o 
  -8   2   1     1530.66     1392.66    129.15 o 
  -7   2   1      262.38      203.68     18.65 o 
  -6   2   1      760.52      680.96     31.91 o 
  -5   2   1      136.44      130.74      6.29 o 
  -4   2   1     7259.90     7466.57     40.66 o 
  -3   2   1      186.55      189.27      6.07 o 
  -2   2   1     2091.84     2229.13     27.57 o 
  -1   2   1      833.73      498.03     22.13 o 
   0   2   1     4520.89     5431.51     47.37 o 
   1   2   1     5169.55     4750.98     35.62 o 
   2   2   1    69353.59    65155.65   7230.23 o 
   3   2   1     9024.25     9218.35    639.94 o 
   4   2   1    21289.81    21925.42    309.85 o 
   5   2   1      807.50      833.84     17.22 o 
   6   2   1        1.17       42.58      4.35 o 
   7   2   1       60.31       55.03      8.98 o 
   8   2   1      793.98      729.31     24.21 o 
   9   2   1     2549.20     2321.10     70.56 o 
  10   2   1     1169.39     1111.22     48.32 o 
  11   2   1      745.09      767.46     33.35 o 
  12   2   1       65.71       52.14     14.23 o 
  13   2   1      274.51      299.17     34.06 o 
  14   2   1       89.90      124.91     21.45 o 
  15   2   1       14.78        4.16     11.96 o 
  16   2   1        4.14       10.96     11.71 o 
 -16   3   1       38.79       65.70     23.16 o 
 -15   3   1      155.88      173.95     23.43 o 
 -14   3   1      125.57      136.35     20.89 o 
 -13   3   1        4.87       26.55     15.90 o 
 -12   3   1     1048.53     1060.24     39.58 o 
 -11   3   1      967.21      741.12     35.44 o 
 -10   3   1     2916.09     2886.21    106.18 o 
  -9   3   1      852.67      677.68     17.54 o 
  -8   3   1     2849.84     2924.29     58.57 o 
  -7   3   1      331.13      376.54     11.12 o 
  -6   3   1      265.21      205.46     10.38 o 
  -5   3   1      392.77      593.02     11.02 o 
  -4   3   1     2742.92     2908.07     30.87 o 
  -3   3   1     4971.30     5473.60     99.53 o 
  -2   3   1     1408.33     1490.96     35.56 o 
  -1   3   1     5057.39     4756.01     91.32 o 
   0   3   1     1870.48     1646.24     20.53 o 
   1   3   1     7863.53     9132.27     46.37 o 
   2   3   1     4401.11     4536.74     34.37 o 
   3   3   1    17814.09    19573.18    238.18 o 
   4   3   1     2439.48     2656.79     52.36 o 
   5   3   1     3685.49     3575.84     77.53 o 
   6   3   1      634.14      617.95    210.93 o 
   7   3   1       48.40       57.45      5.41 o 
   8   3   1      222.25      220.78     13.98 o 
   9   3   1     3555.66     4068.13     89.33 o 
  10   3   1        5.35        9.04      9.04 o 
  11   3   1      933.82     1003.50     31.43 o 
  12   3   1        4.17       -2.28     15.92 o 
  13   3   1      525.46      492.17     31.41 o 
  14   3   1     1006.17      879.80     41.80 o 
  15   3   1       73.96       93.13     20.29 o 
  16   3   1       74.94       88.86     17.47 o 
 -16   4   1       55.51       43.36     22.13 o 
 -15   4   1      607.83      562.17     33.83 o 
 -14   4   1        1.56       -7.93     12.16 o 
 -13   4   1      106.05      130.06     20.04 o 
 -12   4   1        0.60        7.09     11.25 o 
 -11   4   1      205.35      152.12     18.69 o 
 -10   4   1      514.60      591.68     35.38 o 
  -9   4   1      911.63      783.49     20.81 o 
  -8   4   1       84.09      100.21     13.77 o 
  -7   4   1      266.50      205.42     10.19 o 
  -6   4   1     7838.29     8547.32     50.48 o 
  -5   4   1        4.67       22.80      4.25 o 
  -4   4   1     6861.45     6662.81     84.17 o 
  -3   4   1        1.71        2.56      2.78 o 
  -2   4   1    27569.90    28348.59    735.08 o 
  -1   4   1     2451.08     2337.84     66.74 o 
   0   4   1     1413.49     1534.45     54.82 o 
   1   4   1       49.29       61.07      4.39 o 
   2   4   1     1635.17     2012.06     31.20 o 
   3   4   1      333.12      399.26     13.88 o 
   4   4   1      422.03      541.72     21.27 o 
   5   4   1        4.69       15.45     10.10 o 
   6   4   1       96.47      118.13      7.19 o 
   7   4   1      859.16      925.37     16.16 o 
   8   4   1     2227.45     2057.53     33.48 o 
   9   4   1      321.10      363.04     15.21 o 
  10   4   1     1420.82     1231.69     40.30 o 
  11   4   1      150.38      168.14     25.70 o 
  12   4   1      307.33      288.55     47.48 o 
  13   4   1      396.73      447.64     47.41 o 
  14   4   1       41.95       27.94     14.06 o 
  15   4   1       30.71       61.95     16.98 o 
  16   4   1       11.32       35.66     14.86 o 
 -16   5   1      341.99      313.11     28.09 o 
 -15   5   1       39.91       64.39     17.35 o 
 -14   5   1      230.75      205.82     23.95 o 
 -13   5   1      421.36      371.25     26.89 o 
 -12   5   1      219.35      222.39     35.61 o 
 -11   5   1       15.73       16.11     11.02 o 
 -10   5   1        1.32        8.25      6.84 o 
  -9   5   1     1278.49     1277.76     28.69 o 
  -8   5   1     2455.12     2569.15     47.51 o 
  -7   5   1     1658.30     1777.70     31.19 o 
  -6   5   1      105.53       79.06      6.73 o 
  -5   5   1     1230.54     1387.72     24.54 o 
  -4   5   1     1269.14     1131.12     26.85 o 
  -3   5   1     1261.60     1329.49     28.41 o 
  -2   5   1     3259.28     3269.21     53.56 o 
  -1   5   1     8609.40     8978.24     76.10 o 
   0   5   1      994.65      816.47     13.98 o 
   1   5   1      578.18      486.95     15.17 o 
   2   5   1       16.30        6.80     12.23 o 
   3   5   1    13920.74    14481.52    176.25 o 
   4   5   1     1603.84     1342.76     44.45 o 
   5   5   1     4772.73     4950.40     98.52 o 
   6   5   1       11.66        0.55      7.06 o 
   7   5   1      210.31      319.27     13.23 o 
   8   5   1     6381.82     6213.32     42.69 o 
   9   5   1       67.77       56.13     11.39 o 
  10   5   1     5732.21     5383.75    167.48 o 
  11   5   1      313.37      368.33     47.89 o 
  12   5   1      351.63      445.42     77.44 o 
  13   5   1       60.33       43.07     14.86 o 
  14   5   1       39.25       52.10     16.00 o 
  15   5   1       44.85       23.41     13.93 o 
 -15   6   1      508.63      516.70     35.61 o 
 -14   6   1       84.20       91.48     18.67 o 
 -13   6   1      308.02      300.76     25.79 o 
 -12   6   1        6.17      -11.57      9.50 o 
 -11   6   1      783.46      848.35     31.52 o 
 -10   6   1      335.40      333.34     14.16 o 
  -9   6   1     1921.26     1915.56     31.48 o 
  -8   6   1      525.21      451.45     13.97 o 
  -7   6   1       54.74       40.50      7.09 o 
  -6   6   1     6047.04     7117.99     97.12 o 
  -5   6   1      113.45       91.86      6.79 o 
  -4   6   1      674.43      743.24     13.40 o 
  -3   6   1      557.29      689.20     14.97 o 
  -2   6   1      189.41      188.97      8.99 o 
  -1   6   1       17.63        8.63      3.20 o 
   0   6   1      128.85      142.98      6.92 o 
   1   6   1     6602.16     6618.17     48.01 o 
   2   6   1    28326.84    30307.96    497.67 o 
   3   6   1      903.28      841.87     13.99 o 
   4   6   1    26563.70    29644.32    152.34 o 
   5   6   1      241.42      226.91      9.81 o 
   6   6   1       20.66       34.38      5.64 o 
   7   6   1       54.67       58.38      6.88 o 
   8   6   1      309.53      291.00     12.19 o 
   9   6   1       12.86        5.60      7.44 o 
  10   6   1      932.72      858.09     40.52 o 
  11   6   1        3.19      -11.66      7.81 o 
  12   6   1      692.15      860.34     31.47 o 
  13   6   1      141.39      167.49     31.66 o 
  14   6   1      452.58      542.14     54.77 o 
  15   6   1      131.91      129.74     21.83 o 
 -15   7   1      136.91      151.65     36.65 o 
 -14   7   1      270.92      265.71     26.04 o 
 -13   7   1       75.63       98.96     18.92 o 
 -12   7   1       41.45       58.94     16.01 o 
 -11   7   1      101.39       95.04     27.73 o 
 -10   7   1        1.50        6.17      6.62 o 
  -9   7   1       82.34       84.20      9.10 o 
  -8   7   1       49.58       54.85      7.51 o 
  -7   7   1      469.22      406.08     13.33 o 
  -6   7   1      422.70      441.39     12.80 o 
  -5   7   1    10791.01    10905.48    177.63 o 
  -4   7   1     1640.59     1984.56     21.14 o 
  -3   7   1     4189.99     3111.64     32.23 o 
  -2   7   1      129.78       89.78      6.34 o 
  -1   7   1     1221.44      908.47     30.19 o 
   0   7   1     1704.09     1445.23     18.97 o 
   1   7   1      114.36       97.56      6.26 o 
   2   7   1     3651.74     4160.46     59.29 o 
   3   7   1     4349.37     5777.91     79.10 o 
   4   7   1     2398.96     2529.75     33.57 o 
   5   7   1      105.69      175.04     13.31 o 
   6   7   1       41.02       24.70      5.49 o 
   7   7   1      365.82      463.90     16.57 o 
   8   7   1      517.29      464.88     15.01 o 
   9   7   1      639.37      604.90     23.47 o 
  10   7   1      162.99      214.01     37.43 o 
  11   7   1      252.06      263.33     60.35 o 
  12   7   1      325.90      377.95     22.90 o 
  13   7   1      160.61      184.94     20.72 o 
  14   7   1      351.68      379.63     24.58 o 
  15   7   1       68.56      103.12     24.72 o 
 -15   8   1      146.52      142.53     21.59 o 
 -14   8   1      110.13      127.39     20.78 o 
 -13   8   1       12.63       17.90     13.66 o 
 -12   8   1      344.70      340.66     18.73 o 
 -11   8   1       30.76       33.79     17.14 o 
 -10   8   1      646.71      650.27     20.68 o 
  -9   8   1      217.70      227.54     27.03 o 
  -8   8   1      239.67      227.72     20.23 o 
  -7   8   1     1045.31      978.89     19.11 o 
  -6   8   1       43.67       41.09      6.59 o 
  -5   8   1       11.45       11.76      5.08 o 
  -4   8   1       27.21       31.58      5.42 o 
  -3   8   1        0.34        3.93      3.65 o 
  -2   8   1      185.89      197.00      9.45 o 
  -1   8   1      135.38      144.22      8.19 o 
   0   8   1      678.37      597.96     13.74 o 
   1   8   1       82.04      112.99      8.81 o 
   2   8   1     3390.18     2939.23     72.82 o 
   3   8   1       99.02      177.81     10.49 o 
   4   8   1     1866.19     1789.34     22.63 o 
   5   8   1       42.48       41.13      7.34 o 
   6   8   1      264.32      192.87     10.96 o 
   7   8   1      552.45      608.42     16.50 o 
   8   8   1     2198.56     2400.71     30.25 o 
   9   8   1     1752.15     1820.03     32.64 o 
  10   8   1     1638.34     1702.22     32.96 o 
  11   8   1     2053.15     2169.57     50.53 o 
  12   8   1      112.95      123.20     17.87 o 
  13   8   1        2.65       -8.74     11.05 o 
  14   8   1       28.33       17.28     12.94 o 
 -14   9   1       12.43       28.79     20.57 o 
 -13   9   1        2.37        8.81     12.11 o 
 -12   9   1      398.92      414.42     26.60 o 
 -11   9   1     1255.65     1131.56     28.55 o 
 -10   9   1      504.34      511.98     16.94 o 
  -9   9   1      760.81      830.43     28.80 o 
  -8   9   1     2707.71     2725.30     67.39 o 
  -7   9   1      165.62      166.71     10.80 o 
  -6   9   1       74.70       69.00      7.99 o 
  -5   9   1        2.57        5.15      4.91 o 
  -4   9   1       16.18       14.82      5.37 o 
  -3   9   1       87.00       86.74      8.08 o 
  -2   9   1        5.92       11.24      4.60 o 
  -1   9   1     1733.01     1701.04     23.73 o 
   0   9   1     1164.45     1142.79     19.52 o 
   1   9   1     3964.21     4202.98     48.11 o 
   2   9   1      370.55      345.38     11.24 o 
   3   9   1     4785.01     5100.44     98.24 o 
   4   9   1      347.26      322.80     11.76 o 
   5   9   1      563.26      512.86     20.24 o 
   6   9   1       18.99       15.00      6.20 o 
   7   9   1      170.32      166.22     10.86 o 
   8   9   1      362.52      353.63     14.67 o 
   9   9   1     2320.56     2388.74     37.51 o 
  10   9   1      550.63      496.07     35.98 o 
  11   9   1      260.87      341.63     18.89 o 
  12   9   1        3.34      -13.90     18.64 o 
  13   9   1      482.52      452.92     25.13 o 
  14   9   1        1.69       14.55      9.80 o 
 -14  10   1        0.96        6.98     10.23 o 
 -13  10   1       49.27       79.07     17.47 o 
 -12  10   1        4.53        3.12      9.31 o 
 -11  10   1       75.32       94.39     14.40 o 
 -10  10   1        1.78       -2.91      8.31 o 
  -9  10   1     1054.15     1033.02     25.73 o 
  -8  10   1        5.21       -3.17      6.34 o 
  -7  10   1       84.01      105.68     10.06 o 
  -6  10   1      620.35      596.86     27.76 o 
  -5  10   1       68.86       79.86      8.63 o 
  -4  10   1     2136.81     1959.33     52.85 o 
  -3  10   1       44.15       37.96      6.20 o 
  -2  10   1     4000.24     3991.27     73.43 o 
  -1  10   1     1384.82     1400.17     22.87 o 
   0  10   1     3360.72     3372.69     39.77 o 
   1  10   1      620.97      513.93     14.80 o 
   2  10   1      449.01      554.06     17.31 o 
   3  10   1      138.30      159.74      9.38 o 
   4  10   1      719.19      746.55     16.97 o 
   5  10   1      754.72      832.41     18.59 o 
   6  10   1      394.96      366.30     14.29 o 
   7  10   1      611.24      666.71     18.22 o 
   8  10   1     1039.84     1076.07     23.07 o 
   9  10   1       54.44       65.02     11.87 o 
  10  10   1     2527.26     2478.44     40.06 o 
  11  10   1      123.27      129.90     14.32 o 
  12  10   1      188.59      149.86     20.60 o 
  13  10   1        0.99        9.28     10.50 o 
 -13  11   1       16.31       10.09     13.14 o 
 -12  11   1      111.90      112.19     15.61 o 
 -11  11   1      201.74      264.29     20.15 o 
 -10  11   1       62.39       58.21     12.36 o 
  -9  11   1      196.90      185.16     13.85 o 
  -8  11   1     1377.94     1299.61     60.73 o 
  -7  11   1      304.93      293.74     14.89 o 
  -6  11   1        0.71        0.56      5.82 o 
  -5  11   1      699.78      707.90     30.99 o 
  -4  11   1      417.11      422.36     14.95 o 
  -3  11   1     1657.30     1735.27     54.89 o 
  -2  11   1       69.10       92.06      8.68 o 
  -1  11   1     4714.39     5124.84     44.57 o 
   0  11   1      765.79      790.50     18.50 o 
   1  11   1     3957.00     3942.15    100.80 o 
   2  11   1     1380.45     1602.35     36.67 o 
   3  11   1     1651.25     1482.87     46.41 o 
   4  11   1      262.96      233.89     12.22 o 
   5  11   1     2731.07     2883.43     43.11 o 
   6  11   1      275.03      275.46     14.28 o 
   7  11   1     2627.53     2933.49     40.37 o 
   8  11   1     1692.58     1782.04     32.61 o 
   9  11   1     2845.52     2961.34    151.78 o 
  10  11   1      688.00      744.29     36.55 o 
  11  11   1      164.75      139.64     26.45 o 
  12  11   1      100.29      178.05     34.57 o 
  13  11   1        1.78        7.61     16.25 o 
 -13  12   1       86.99      146.98     22.21 o 
 -12  12   1       13.07       14.91     11.95 o 
 -11  12   1       27.21       24.81     13.32 o 
 -10  12   1      561.03      596.28     25.91 o 
  -9  12   1      916.60      976.12     26.40 o 
  -8  12   1       44.74       69.21     10.58 o 
  -7  12   1        0.98       -4.28      6.56 o 
  -6  12   1      134.55      124.22     11.40 o 
  -5  12   1      531.98      573.32     18.61 o 
  -4  12   1      404.68      364.41     15.06 o 
  -3  12   1       16.49       17.78      6.30 o 
  -2  12   1     1204.39     1185.59     34.05 o 
  -1  12   1      512.71      569.94     22.46 o 
   0  12   1     4854.92     5020.45     56.36 o 
   1  12   1      831.74      868.14     25.30 o 
   2  12   1     4232.89     4303.90    112.42 o 
   3  12   1       10.39        5.01      8.03 o 
   4  12   1     4962.84     4976.65    119.52 o 
   5  12   1      291.38      274.91     17.90 o 
   6  12   1     1111.39     1148.64     47.13 o 
   7  12   1      594.71      654.11     56.48 o 
   8  12   1      960.46      921.10     33.97 o 
   9  12   1       41.30       39.93     14.53 o 
  10  12   1      329.96      333.93     26.73 o 
  11  12   1       97.10       85.86     17.56 o 
  12  12   1        5.62        1.38     14.18 o 
 -12  13   1      270.78      339.19     29.09 o 
 -11  13   1      131.60      125.14     20.57 o 
 -10  13   1       13.80        8.08     12.57 o 
  -9  13   1      548.58      599.83     32.52 o 
  -8  13   1       41.52       43.32     13.34 o 
  -7  13   1     2579.51     2738.88    129.72 o 
  -6  13   1       29.46       40.58     13.93 o 
  -5  13   1     2196.85     2215.39    107.87 o 
  -4  13   1     1210.49     1192.69     40.22 o 
  -3  13   1      976.83      903.06     34.70 o 
  -2  13   1     1196.66     1101.88     53.86 o 
  -1  13   1      634.75      630.18     22.67 o 
   0  13   1        0.64       15.49      8.75 o 
   1  13   1        8.79       14.01      8.69 o 
   2  13   1       83.34       87.34     12.27 o 
   3  13   1      613.48      617.92     23.33 o 
   4  13   1     1903.28     2019.23     56.36 o 
   5  13   1      572.08      517.29     22.78 o 
   6  13   1     1224.29     1079.10     48.31 o 
   7  13   1      610.79      565.05     54.87 o 
   8  13   1        0.81       -0.44      8.38 o 
   9  13   1      838.08      772.30     37.39 o 
  10  13   1        0.54        5.64     12.08 o 
  11  13   1      157.95      222.44     30.25 o 
 -11  14   1       59.94       89.20     24.55 o 
 -10  14   1       29.76       43.91     21.78 o 
  -9  14   1       29.37       34.94     13.55 o 
  -8  14   1      347.70      310.23     35.09 o 
  -7  14   1       13.60       38.90     14.67 o 
  -6  14   1      698.07      641.21     61.71 o 
  -5  14   1     1105.01      980.58     38.73 o 
  -4  14   1     2045.84     1902.55     57.22 o 
  -3  14   1       21.59       26.13     13.66 o 
  -2  14   1      746.94      813.18     59.12 o 
  -1  14   1      224.66      283.69     24.08 o 
   0  14   1     1633.34     1555.51     46.81 o 
   1  14   1      809.65      888.86     43.22 o 
   2  14   1      208.94      187.27     25.07 o 
   3  14   1      305.35      243.84     17.50 o 
   4  14   1      978.82      971.62     44.63 o 
   5  14   1        0.24       -4.36      8.74 o 
   6  14   1     1943.11     2003.56    107.32 o 
   7  14   1       13.65       18.77     10.06 o 
   8  14   1     1416.98     1450.66     68.46 o 
   9  14   1        1.22        5.94     11.76 o 
  10  14   1      203.35      232.92     46.50 o 
  11  14   1      279.95      329.16     27.16 o 
 -10  15   1       14.43       33.54     21.09 o 
  -9  15   1      390.37      480.07     30.07 o 
  -8  15   1      243.87      271.24     28.70 o 
  -7  15   1      633.81      627.51     86.26 o 
  -6  15   1      130.46      136.74     19.80 o 
  -5  15   1       98.02       95.82     18.18 o 
  -4  15   1      129.53      138.08     37.51 o 
  -3  15   1      622.28      608.87     77.96 o 
  -2  15   1     1424.35     1461.16     56.18 o 
  -1  15   1     1267.70     1190.56     43.11 o 
   0  15   1       42.29       56.86     15.77 o 
   1  15   1     1334.85     1312.70     44.82 o 
   2  15   1       83.72       51.62     15.10 o 
   3  15   1      725.42      748.16     34.94 o 
   4  15   1      152.68      182.68     20.99 o 
   5  15   1      535.39      604.44     58.43 o 
   6  15   1      330.43      319.91     83.84 o 
   7  15   1      235.15      305.87     47.37 o 
   8  15   1       26.31       43.22     21.44 o 
   9  15   1       69.78       84.71     24.55 o 
  -9  16   1       73.93       71.22     23.86 o 
  -8  16   1      539.98      632.06     85.74 o 
  -7  16   1       12.15       34.08     14.75 o 
  -6  16   1      975.68      957.10    136.05 o 
  -5  16   1        1.57       -8.01     10.13 o 
  -4  16   1      328.41      358.77     26.77 o 
  -3  16   1       47.84       43.65     16.15 o 
  -2  16   1      767.98      822.13     38.01 o 
  -1  16   1        0.25       -5.17     11.70 o 
   0  16   1      677.15      708.47     35.69 o 
   1  16   1      160.21      166.29     26.79 o 
   2  16   1      395.76      401.37     28.55 o 
   3  16   1       45.88       35.99     14.40 o 
   4  16   1      358.85      391.02     27.98 o 
   5  16   1        9.32       10.72     12.19 o 
   6  16   1        2.57       -8.77     10.62 o 
   7  16   1       37.80       62.73     22.30 o 
   8  16   1       84.26      101.65     27.31 o 
  -7  17   1      100.31      117.47     23.86 o 
  -6  17   1       16.82       16.23     26.97 o 
  -5  17   1      306.49      312.35     69.49 o 
  -4  17   1       80.35       67.85     27.14 o 
  -3  17   1      487.21      485.05     75.20 o 
  -2  17   1        0.88        9.03     12.33 o 
  -1  17   1      557.13      567.21     33.84 o 
   0  17   1       69.84       56.19     16.85 o 
   1  17   1      590.57      560.62     32.36 o 
   2  17   1       48.74       64.51     16.39 o 
   3  17   1      183.62      244.70     25.26 o 
   4  17   1        8.79       16.49     12.38 o 
   5  17   1      183.70      179.81     38.20 o 
   6  17   1       50.59       68.46     16.13 o 
   7  17   1      231.77      226.86     24.41 o 
  -5  18   1       12.04       37.65     20.23 o 
  -4  18   1       73.15       67.82     16.98 o 
  -3  18   1      273.72      261.40     25.79 o 
  -2  18   1      118.83      160.02     28.87 o 
  -1  18   1      247.98      253.90     26.14 o 
   0  18   1      462.51      529.27     32.58 o 
   1  18   1        0.14       18.15     13.20 o 
   2  18   1      310.43      305.69     25.41 o 
   3  18   1        0.01       14.47     12.65 o 
   4  18   1      127.17      152.25     45.64 o 
 -16   0   2      158.64      216.43     36.99 o 
 -14   0   2      318.92      293.53     34.92 o 
 -12   0   2      241.81      308.40     32.84 o 
 -10   0   2      589.65      452.22     33.88 o 
  -8   0   2     1124.23      914.13     39.07 o 
  -6   0   2     5797.81     6771.24     85.40 o 
  -4   0   2     1079.87      874.71     25.93 o 
  -2   0   2     5025.96     5191.92     45.64 o 
   2   0   2     8575.20    10705.68    277.11 o 
   4   0   2     1914.88     2363.12     91.10 o 
   6   0   2    25499.79    25378.52    122.56 o 
   8   0   2     2654.02     1930.73     55.66 o 
  10   0   2     5126.81     5236.29    378.06 o 
  12   0   2      308.42      382.04     37.69 o 
  14   0   2      613.49      703.23     52.90 o 
  16   0   2      351.13      308.05     37.69 o 
 -16   1   2       52.06       86.90     22.47 o 
 -15   1   2      672.67      578.74     34.22 o 
 -14   1   2      932.63      839.59     38.13 o 
 -13   1   2      206.73      155.76     20.14 o 
 -12   1   2        0.07       -3.13     10.72 o 
 -11   1   2     1649.86     1455.17     53.07 o 
 -10   1   2       63.38       40.13     11.05 o 
  -9   1   2        9.49        5.99      7.81 o 
  -8   1   2      275.30      249.41     18.84 o 
  -7   1   2     2377.68     2120.88     37.40 o 
  -6   1   2     1040.63      914.96     29.73 o 
  -5   1   2     1729.88     1472.02     25.78 o 
  -4   1   2     1254.25     1086.93     20.41 o 
  -3   1   2       14.65       96.31     54.80 o 
  -2   1   2      158.37      136.98      6.74 o 
  -1   1   2    63701.07    60693.12    606.50 o 
   0   1   2     1687.65     1477.58     51.34 o 
   1   1   2      130.49      178.39     13.28 o 
   2   1   2        9.75       14.04      3.47 o 
   3   1   2     1999.35     2210.84     54.24 o 
   4   1   2      382.89      423.42     13.23 o 
   5   1   2     5409.05     5728.06    135.92 o 
   6   1   2     5092.96     5397.02     48.28 o 
   7   1   2     1537.02     1490.12     46.37 o 
   8   1   2      257.65      188.40     15.27 o 
   9   1   2     2587.41     2533.99     35.47 o 
  10   1   2      198.97      242.06     75.15 o 
  11   1   2      810.33      753.65     30.63 o 
  12   1   2     2128.50     1851.41     42.43 o 
  13   1   2      664.01      608.86     34.58 o 
  14   1   2      185.51      215.74     25.55 o 
  15   1   2      133.72      183.31     34.75 o 
  16   1   2        0.06        3.11     11.25 o 
 -16   2   2       83.91       63.56     17.60 o 
 -15   2   2        1.63       14.13     15.73 o 
 -14   2   2      466.66      394.34     27.95 o 
 -13   2   2      271.28      290.20     23.58 o 
 -12   2   2      294.55      241.53     31.12 o 
 -11   2   2       42.63       47.18     12.82 o 
 -10   2   2      619.56      572.67     25.54 o 
  -9   2   2      280.99      227.84     17.07 o 
  -8   2   2      319.88      378.60     28.35 o 
  -7   2   2     1533.81     1549.57     32.88 o 
  -6   2   2     5403.34     6201.92     60.50 o 
  -5   2   2      108.19       86.80      8.43 o 
  -4   2   2     7857.49     7769.96     88.63 o 
  -3   2   2      786.96      688.41     26.06 o 
  -2   2   2     2543.18     2869.02     61.31 o 
  -1   2   2      446.22      450.84     31.13 o 
   0   2   2    21066.49    23113.18    509.56 o 
   1   2   2      447.45      474.64    128.01 o 
   2   2   2    41919.14    41024.42   2569.22 o 
   3   2   2     7992.69     8351.61     75.84 o 
   4   2   2    20529.08    21415.86    210.15 o 
   5   2   2      548.70      485.41     15.21 o 
   6   2   2    12695.05    14732.33    135.44 o 
   7   2   2      468.29      377.60     10.66 o 
   8   2   2     1433.94     1390.61     24.12 o 
   9   2   2      266.10      257.43     31.99 o 
  10   2   2     4905.82     5044.76    140.11 o 
  11   2   2      349.52      434.58     73.99 o 
  12   2   2      180.23      184.22     24.95 o 
  13   2   2       20.23       43.74     15.40 o 
  14   2   2      857.97      685.06     37.16 o 
  15   2   2        0.55       -6.54     11.32 o 
  16   2   2      140.35      183.46     24.32 o 
 -16   3   2       22.09       23.46     13.55 o 
 -15   3   2      291.95      286.61     27.82 o 
 -14   3   2       72.66       63.42     16.62 o 
 -13   3   2      105.30       64.07     16.13 o 
 -12   3   2       29.74       25.90     13.04 o 
 -11   3   2      911.13      888.88     25.67 o 
 -10   3   2      404.38      373.33     17.67 o 
  -9   3   2     9332.23     8927.85    178.89 o 
  -8   3   2      757.97      601.56     24.13 o 
  -7   3   2    20046.68    19323.34     90.00 o 
  -6   3   2       18.40       12.94      4.28 o 
  -5   3   2    13035.27    13258.06     78.22 o 
  -4   3   2       68.75       66.63      7.49 o 
  -3   3   2        7.97       16.28      3.41 o 
  -2   3   2      571.18      603.91     20.98 o 
  -1   3   2    42006.16    44138.01    272.27 o 
   0   3   2    11571.99    11823.93     75.02 o 
   1   3   2     5160.97     6700.71     58.78 o 
   2   3   2     2104.84     1913.07     32.39 o 
   3   3   2    48149.80    54213.40   3517.26 o 
   4   3   2     6863.60     7939.75    468.77 o 
   5   3   2    10005.50    10641.12    599.51 o 
   6   3   2      223.65      235.39     45.06 o 
   7   3   2     6394.85     5984.97    158.33 o 
   8   3   2      246.92      209.66     22.70 o 
   9   3   2     2434.11     2342.42     40.17 o 
  10   3   2        6.73        9.29     28.51 o 
  11   3   2      223.67      237.41     28.47 o 
  12   3   2      185.97      171.01     23.76 o 
  13   3   2     2966.83     3072.58    236.00 o 
  14   3   2       68.26       50.15     18.15 o 
  15   3   2      460.76      449.72     32.01 o 
  16   3   2      131.11      159.47     23.55 o 
 -16   4   2       45.86       57.41     16.26 o 
 -15   4   2      591.18      550.55     34.27 o 
 -14   4   2      295.50      247.79     24.39 o 
 -13   4   2      240.46      203.13     21.74 o 
 -12   4   2      755.05      759.28     33.61 o 
 -11   4   2      218.36      199.41     14.12 o 
 -10   4   2      148.46      133.23     18.04 o 
  -9   4   2        2.00       -0.64      6.08 o 
  -8   4   2     5797.47     5690.91     89.28 o 
  -7   4   2     1176.03     1030.10     19.69 o 
  -6   4   2     6232.08     6077.89     70.90 o 
  -5   4   2      678.34      580.22     11.48 o 
  -4   4   2      522.08      547.23     11.97 o 
  -3   4   2      185.20      198.80      7.41 o 
  -2   4   2     3035.86     3004.50     44.61 o 
  -1   4   2     1968.47     2077.05     38.55 o 
   0   4   2     5204.00     4589.15    129.13 o 
   1   4   2       39.80      143.52      9.63 o 
   2   4   2    42532.88    43118.32    184.61 o 
   3   4   2      558.81      499.22     10.05 o 
   4   4   2    13894.42    15231.43    101.68 o 
   5   4   2      952.32      850.90     19.74 o 
   6   4   2    11942.24    13382.50    402.74 o 
   7   4   2     3036.77     3349.33    191.55 o 
   8   4   2      999.10      950.78     61.85 o 
   9   4   2       51.63       96.09     40.25 o 
  10   4   2      321.65      317.00     60.13 o 
  11   4   2      224.40      223.11     20.17 o 
  12   4   2     1148.82     1064.38     34.56 o 
  13   4   2      256.79      321.77    114.14 o 
  14   4   2     1212.13      990.24     54.26 o 
  15   4   2      320.75      349.46     29.68 o 
 -16   5   2       17.39       24.54     12.89 o 
 -15   5   2      351.57      338.96     29.02 o 
 -14   5   2        4.20        6.67     12.57 o 
 -13   5   2       39.61       49.76     15.51 o 
 -12   5   2       57.88       73.96     15.87 o 
 -11   5   2      499.91      522.11     20.86 o 
 -10   5   2       13.11       18.94      7.53 o 
  -9   5   2       35.30       26.13      6.62 o 
  -8   5   2      231.56      269.50     26.15 o 
  -7   5   2     1606.45     1964.11     31.19 o 
  -6   5   2       21.97       24.35      4.99 o 
  -5   5   2     1273.72     1298.02     18.99 o 
  -4   5   2     4089.03     3839.21     81.23 o 
  -3   5   2    11895.98    12788.37    105.29 o 
  -2   5   2     3044.68     2789.08     43.12 o 
  -1   5   2    36397.80    37508.76    190.53 o 
   0   5   2        0.90        0.29      2.36 o 
   1   5   2    32694.81    34344.78    301.66 o 
   2   5   2      628.92      621.94     23.72 o 
   3   5   2    23563.93    26461.50    219.97 o 
   4   5   2     1973.25     2306.68     27.72 o 
   5   5   2     6899.31     8434.92    114.48 o 
   6   5   2        0.16       10.54      4.29 o 
   7   5   2      204.56      258.58     10.65 o 
   8   5   2      520.80      556.43     14.52 o 
   9   5   2     3036.23     3253.54     39.90 o 
  10   5   2       31.00       33.38     15.62 o 
  11   5   2       38.35       22.55     13.50 o 
  12   5   2       93.81      137.59     40.91 o 
  13   5   2     1704.18     1533.79     58.62 o 
  14   5   2       13.46       27.30     12.84 o 
  15   5   2       44.02       41.02     22.30 o 
 -16   6   2        0.86       13.64     12.12 o 
 -15   6   2       40.91       55.13     16.01 o 
 -14   6   2      518.73      562.76     32.02 o 
 -13   6   2       51.49       57.67     16.60 o 
 -12   6   2       12.97       -1.77     12.27 o 
 -11   6   2      609.15      592.09     31.75 o 
 -10   6   2     2147.39     2151.19     39.32 o 
  -9   6   2      370.48      306.62     12.96 o 
  -8   6   2     2331.33     2318.23     33.36 o 
  -7   6   2     1491.88     1313.74     19.93 o 
  -6   6   2     4164.38     3816.88     56.12 o 
  -5   6   2     2209.13     2461.69     23.40 o 
  -4   6   2     4262.43     4331.45     47.75 o 
  -3   6   2     2103.42     1935.63     38.08 o 
  -2   6   2     3143.48     3543.72     33.96 o 
  -1   6   2       21.67       46.79      4.36 o 
   0   6   2     5926.63     7343.28     42.97 o 
   1   6   2     3608.62     3942.42    119.27 o 
   2   6   2    11948.81    13524.79    206.02 o 
   3   6   2      515.00      428.52     12.98 o 
   4   6   2     7950.58     8280.64     45.37 o 
   5   6   2      100.74       63.46      6.36 o 
   6   6   2     8358.28     8690.74     87.78 o 
   7   6   2        0.28        1.33      5.74 o 
   8   6   2     4383.22     4546.81     48.71 o 
   9   6   2      927.89      990.35     24.32 o 
  10   6   2     1411.80     1443.10     30.15 o 
  11   6   2      437.53      425.99     25.19 o 
  12   6   2     2166.73     2455.91     77.61 o 
  13   6   2      791.75      724.28     31.06 o 
  14   6   2      383.77      509.18     85.51 o 
  15   6   2        4.45       13.11     11.84 o 
 -15   7   2       21.29       27.32     17.81 o 
 -14   7   2      224.50      267.32     27.66 o 
 -13   7   2      418.84      423.42     28.33 o 
 -12   7   2      617.73      565.77     31.16 o 
 -11   7   2       11.29       13.27      7.48 o 
 -10   7   2     1642.23     1542.41     28.41 o 
  -9   7   2     1600.56     1641.96     25.37 o 
  -8   7   2       55.22       52.65      9.28 o 
  -7   7   2     2779.09     2836.80     29.85 o 
  -6   7   2       38.96       13.38      5.15 o 
  -5   7   2      569.79      380.11     11.22 o 
  -4   7   2       17.95       38.79      5.58 o 
  -3   7   2       27.19        5.92      4.35 o 
  -2   7   2     2660.14     2739.38     48.71 o 
  -1   7   2     8752.80     9082.02     82.99 o 
   0   7   2     3224.31     3901.18     86.43 o 
   1   7   2      632.33      529.47     13.57 o 
   2   7   2      859.13      719.37     57.69 o 
   3   7   2       10.35       20.37      4.58 o 
   4   7   2      211.73      194.66     16.18 o 
   5   7   2     3151.96     3630.07     38.57 o 
   6   7   2     2495.65     2656.29     29.49 o 
   7   7   2     1678.76     1909.80     25.65 o 
   8   7   2      881.87      971.14     20.32 o 
   9   7   2      435.90      478.06     23.65 o 
  10   7   2     2361.43     2259.03     37.22 o 
  11   7   2     2264.89     2230.83     45.56 o 
  12   7   2      327.72      352.22     68.43 o 
  13   7   2      666.30      728.00     30.70 o 
  14   7   2       78.51      106.32     36.22 o 
  15   7   2      121.84      121.79     19.36 o 
 -15   8   2       74.48      103.62     19.03 o 
 -14   8   2      140.35      121.55     20.16 o 
 -13   8   2      304.19      276.42     25.01 o 
 -12   8   2     1117.77     1150.86     35.83 o 
 -11   8   2      224.07      215.93     18.02 o 
 -10   8   2      244.99      270.30     31.69 o 
  -9   8   2       24.68       28.34      8.16 o 
  -8   8   2     1759.09     1883.73     26.06 o 
  -7   8   2      462.56      470.06     13.93 o 
  -6   8   2       17.04       42.25      6.63 o 
  -5   8   2      649.50      542.24     13.35 o 
  -4   8   2      757.32      829.61     17.43 o 
  -3   8   2     3667.26     3229.98    143.12 o 
  -2   8   2     2411.65     2161.67     39.71 o 
  -1   8   2      102.35      134.79      7.63 o 
   0   8   2    10415.77    10425.31    124.96 o 
   1   8   2     4548.08     4442.62     43.04 o 
   2   8   2       14.49       21.27      6.79 o 
   3   8   2      261.07      249.87     12.58 o 
   4   8   2     1583.61     1708.79     22.11 o 
   5   8   2      477.14      569.84     16.49 o 
   6   8   2      163.20      184.41     10.42 o 
   7   8   2       11.42       15.61      6.47 o 
   8   8   2     1207.99     1337.09     32.42 o 
   9   8   2      372.04      356.06     19.26 o 
  10   8   2     3942.08     4045.66     49.14 o 
  11   8   2      506.70      445.60     24.26 o 
  12   8   2      474.00      399.30     38.55 o 
  13   8   2        0.22       -6.24     23.95 o 
  14   8   2       88.36       92.26     16.22 o 
 -14   9   2      157.75      173.81     22.57 o 
 -13   9   2      196.37      192.63     22.46 o 
 -12   9   2      183.95      247.12     19.64 o 
 -11   9   2     2389.97     2388.77     47.99 o 
 -10   9   2       61.93       84.12     10.90 o 
  -9   9   2       23.98       24.96      8.11 o 
  -8   9   2      319.23      323.22     14.96 o 
  -7   9   2      858.85      831.91     21.09 o 
  -6   9   2      466.96      487.34     15.84 o 
  -5   9   2     2373.43     2426.86     94.22 o 
  -4   9   2     1044.31     1153.38     21.96 o 
  -3   9   2       61.91       99.44     11.63 o 
  -2   9   2     2177.63     2426.37     28.23 o 
  -1   9   2     3433.11     4292.94     71.44 o 
   0   9   2      654.93      802.74     16.42 o 
   1   9   2      105.69      167.72      9.69 o 
   2   9   2     1395.10     1471.59     27.47 o 
   3   9   2      625.48      648.86     14.72 o 
   4   9   2      212.12      281.10     21.96 o 
   5   9   2     2121.49     1993.92     30.73 o 
   6   9   2     1096.61      972.62     37.95 o 
   7   9   2      196.61      223.37     15.70 o 
   8   9   2      205.42      234.11     28.64 o 
   9   9   2     3135.71     3217.13     98.26 o 
  10   9   2        5.34       20.61     12.43 o 
  11   9   2      562.38      573.35     30.04 o 
  12   9   2       20.26       23.42     20.80 o 
  13   9   2       73.83      102.32     17.63 o 
  14   9   2       80.51      133.38     18.16 o 
 -14  10   2       20.66       56.03     15.13 o 
 -13  10   2      103.19      137.07     16.74 o 
 -12  10   2       38.73       27.99     11.17 o 
 -11  10   2       31.05       42.77     11.84 o 
 -10  10   2      137.69      152.17     12.95 o 
  -9  10   2        2.81        6.29      7.16 o 
  -8  10   2      325.09      357.40     15.91 o 
  -7  10   2      383.39      329.73     18.06 o 
  -6  10   2     1884.02     1958.44    118.82 o 
  -5  10   2      912.03      913.21     20.85 o 
  -4  10   2      327.69      274.03     12.24 o 
  -3  10   2      109.18       85.93      7.73 o 
  -2  10   2      112.83       75.83      7.37 o 
  -1  10   2       97.30       95.58      7.80 o 
   0  10   2     1609.08     1474.37     24.65 o 
   1  10   2     1201.44     1358.17     21.22 o 
   2  10   2     1035.60      940.95     25.01 o 
   3  10   2      320.66      362.27     13.94 o 
   4  10   2     1870.59     1803.71     24.99 o 
   5  10   2      103.12      125.05      9.41 o 
   6  10   2      858.06      872.17     27.98 o 
   7  10   2      394.50      434.46     20.45 o 
   8  10   2      140.28      148.59     18.39 o 
   9  10   2      222.07      278.21     35.55 o 
  10  10   2      115.49      121.10     17.74 o 
  11  10   2      381.70      316.59     32.60 o 
  12  10   2       42.74       55.77     28.00 o 
  13  10   2      106.16      137.38     37.86 o 
 -13  11   2      112.27      133.68     16.43 o 
 -12  11   2      232.20      225.11     19.47 o 
 -11  11   2      225.73      277.21     20.15 o 
 -10  11   2        6.56        7.60      7.45 o 
  -9  11   2        0.59        3.62      7.13 o 
  -8  11   2       27.77       36.52      8.72 o 
  -7  11   2      345.31      277.99     14.83 o 
  -6  11   2      209.67      219.56     12.93 o 
  -5  11   2      795.68      714.48     22.91 o 
  -4  11   2      127.78      118.20      9.64 o 
  -3  11   2      418.85      391.86     22.81 o 
  -2  11   2     1502.22     1531.45     52.60 o 
  -1  11   2     3154.33     3414.23     36.13 o 
   0  11   2      297.41      342.50     13.27 o 
   1  11   2     1488.98     1482.82     31.12 o 
   2  11   2       96.55      112.00     11.09 o 
   3  11   2     1331.96     1374.46     59.08 o 
   4  11   2      916.18      932.93     47.21 o 
   5  11   2      130.81      163.32     13.30 o 
   6  11   2      576.68      487.42     28.89 o 
   7  11   2      636.09      641.55     22.77 o 
   8  11   2       90.66      107.06     16.18 o 
   9  11   2       19.46       16.68     11.86 o 
  10  11   2      183.72      186.02     22.10 o 
  11  11   2       84.82      121.95     19.83 o 
  12  11   2      196.71      200.53     35.61 o 
  13  11   2       41.88       30.08     18.67 o 
 -13  12   2        1.07       10.38      9.59 o 
 -12  12   2      374.39      400.18     23.33 o 
 -11  12   2      406.49      480.03     24.45 o 
 -10  12   2      341.14      359.86     17.89 o 
  -9  12   2      200.78      233.17     15.42 o 
  -8  12   2     1124.82     1171.79     47.36 o 
  -7  12   2       73.62       69.92      9.81 o 
  -6  12   2     2617.50     2592.94     97.11 o 
  -5  12   2      188.70      177.40     14.83 o 
  -4  12   2      357.00      269.17     15.60 o 
  -3  12   2      927.39      845.44     28.98 o 
  -2  12   2      193.18      205.55     14.54 o 
  -1  12   2       51.19       66.21     10.69 o 
   0  12   2      540.40      528.23     20.69 o 
   1  12   2     2090.45     2080.96     41.16 o 
   2  12   2       78.56       51.78     10.11 o 
   3  12   2        6.64        8.71      8.55 o 
   4  12   2      787.87      681.55     26.02 o 
   5  12   2      452.70      445.23     21.27 o 
   6  12   2       53.47       58.70     11.66 o 
   7  12   2      840.65      800.54     27.64 o 
   8  12   2       68.24       96.21     17.57 o 
   9  12   2       75.20       94.18     18.25 o 
  10  12   2      601.29      641.98     34.90 o 
  11  12   2       24.79       12.67     12.78 o 
  12  12   2       11.57       16.60     19.02 o 
 -12  13   2       42.90       33.19     19.36 o 
 -11  13   2      171.26      218.16     35.27 o 
 -10  13   2       65.19      100.43     17.84 o 
  -9  13   2      263.47      265.47     22.74 o 
  -8  13   2       10.82       13.09      8.80 o 
  -7  13   2     2052.49     1995.92     70.57 o 
  -6  13   2       36.90       51.16     10.18 o 
  -5  13   2     2239.55     2192.37    107.17 o 
  -4  13   2      457.78      442.91     19.45 o 
  -3  13   2      144.33      117.12     14.32 o 
  -2  13   2      680.07      729.47     24.66 o 
  -1  13   2      885.27     1001.73     27.98 o 
   0  13   2     1181.52     1146.58     50.15 o 
   1  13   2      208.03      168.28     14.95 o 
   2  13   2      920.73      970.62     28.78 o 
   3  13   2     3256.88     3306.15     71.74 o 
   4  13   2        9.15       16.15      9.39 o 
   5  13   2      137.86      146.59     14.97 o 
   6  13   2       73.50       88.82     13.34 o 
   7  13   2        1.14        6.90      8.81 o 
   8  13   2        0.24       -5.14     10.87 o 
   9  13   2       15.51       21.29     12.95 o 
  10  13   2       84.61      109.14     19.34 o 
  11  13   2       61.85       78.85     17.48 o 
 -11  14   2       78.16       99.23     25.93 o 
 -10  14   2        2.15       24.89     18.32 o 
  -9  14   2        5.17        6.03     11.46 o 
  -8  14   2       87.22       80.06     16.87 o 
  -7  14   2      258.46      264.50     23.79 o 
  -6  14   2       26.25       31.80     13.68 o 
  -5  14   2     1143.78     1160.96    126.19 o 
  -4  14   2     1374.44     1351.62     44.00 o 
  -3  14   2       65.82       75.79     19.02 o 
  -2  14   2     1276.86     1392.32     66.65 o 
  -1  14   2       64.23       73.75     12.28 o 
   0  14   2     1414.36     1531.91     35.86 o 
   1  14   2      188.39      173.64     15.18 o 
   2  14   2     2722.07     3016.33     83.48 o 
   3  14   2      789.94      791.56     42.09 o 
   4  14   2       36.64       54.01     12.32 o 
   5  14   2        9.51        5.06      9.01 o 
   6  14   2      125.00      120.54     14.72 o 
   7  14   2      120.84      104.89     14.72 o 
   8  14   2       33.04       19.29     12.95 o 
   9  14   2       73.79       77.25     25.07 o 
  10  14   2        3.36       18.84     13.63 o 
 -10  15   2      103.16      165.95     32.15 o 
  -9  15   2       58.13       88.10     17.63 o 
  -8  15   2      117.51      126.64     33.36 o 
  -7  15   2       26.31       34.40     14.42 o 
  -6  15   2      280.46      326.72     26.52 o 
  -5  15   2       38.79       28.46     19.19 o 
  -4  15   2      929.80      984.11     40.34 o 
  -3  15   2       35.41       33.30     21.09 o 
  -2  15   2        9.71        6.57     13.08 o 
  -1  15   2      277.45      272.07     25.05 o 
   0  15   2      373.83      363.52     26.46 o 
   1  15   2       26.35       45.46     13.93 o 
   2  15   2        6.70        1.22     12.34 o 
   3  15   2       12.93        7.78     11.61 o 
   4  15   2        0.59       11.62     13.31 o 
   5  15   2      101.88      110.57     18.32 o 
   6  15   2        6.33        0.62      7.86 o 
   7  15   2       49.02       69.44     13.38 o 
   8  15   2       21.66       45.46     15.16 o 
   9  15   2       58.17      104.98     19.54 o 
  -9  16   2       99.99      127.93     39.07 o 
  -8  16   2      122.77      109.82     18.78 o 
  -7  16   2      181.72      197.17     28.18 o 
  -6  16   2       71.60       64.73     16.59 o 
  -5  16   2        0.09       19.75     13.39 o 
  -4  16   2      207.48      254.30     25.04 o 
  -3  16   2       42.95       42.75     15.39 o 
  -2  16   2      108.35       95.08     20.74 o 
  -1  16   2        4.63       -1.15     16.77 o 
   0  16   2       12.69       15.56     12.68 o 
   1  16   2      318.20      303.61     25.37 o 
   2  16   2      210.83      267.79     24.57 o 
   3  16   2      180.91      199.17     26.45 o 
   4  16   2      164.78      182.19     21.61 o 
   5  16   2        0.02       11.93     11.73 o 
   6  16   2       88.40      117.90     19.53 o 
   7  16   2        5.77       19.02     17.63 o 
   8  16   2        0.31        4.49     15.56 o 
  -7  17   2       39.74       58.46     19.88 o 
  -6  17   2      258.59      288.76     26.77 o 
  -5  17   2       21.40       22.64     13.03 o 
  -4  17   2      290.83      331.40     29.73 o 
  -3  17   2        0.29        9.90     13.17 o 
  -2  17   2       71.96       89.94     18.95 o 
  -1  17   2        2.28       -2.24     11.58 o 
   0  17   2      181.27      195.90     24.17 o 
   1  17   2       25.92       36.87     14.69 o 
   2  17   2        7.80       20.55     12.69 o 
   3  17   2      139.43      129.21     20.60 o 
   4  17   2        1.98        3.36     12.30 o 
   5  17   2        3.46        8.97     10.99 o 
   6  17   2       21.89       48.75     14.42 o 
  -5  18   2        0.81        7.05     12.45 o 
  -4  18   2       24.20       38.23     14.36 o 
  -3  18   2        5.51       15.41     12.79 o 
  -2  18   2      104.36       95.61     19.03 o 
  -1  18   2       74.02       80.44     17.84 o 
   0  18   2      115.48      152.10     28.52 o 
   1  18   2       75.15       49.17     14.82 o 
   2  18   2      252.22      322.26     27.38 o 
   3  18   2       16.94       15.71     15.39 o 
   4  18   2        0.58        8.40     11.11 o 
 -17   0   3      779.96      602.27     50.48 o 
 -15   0   3     2000.46     1627.38     74.33 o 
 -13   0   3       39.35       17.63     18.67 o 
 -11   0   3       53.48       83.32     21.09 o 
  -9   0   3     2784.73     2253.51     61.54 o 
  -7   0   3      941.33      812.83     33.88 o 
  -5   0   3     1115.01      931.76     28.70 o 
  -3   0   3        7.18       -0.69      4.49 o 
  -1   0   3      403.73      422.49     13.14 o 
   1   0   3    31652.07    29378.57    148.84 o 
   3   0   3       89.02       50.50      8.85 o 
   5   0   3      547.40      636.77     39.41 o 
   7   0   3     1415.09     1343.41     53.24 o 
   9   0   3     2198.93     2109.81    129.31 o 
  11   0   3      811.12      705.09     35.93 o 
  13   0   3      869.26      783.44     54.28 o 
  15   0   3       96.91      138.29     32.50 o 
 -17   1   3        1.00      -13.66     16.08 o 
 -16   1   3     1020.93      892.97     42.29 o 
 -15   1   3       73.16      111.60     19.92 o 
 -14   1   3     1348.30     1394.04     47.17 o 
 -13   1   3      108.13      141.82     18.82 o 
 -12   1   3       55.39       54.95     17.46 o 
 -11   1   3     1189.74     1138.24     36.55 o 
 -10   1   3      388.08      379.71     21.15 o 
  -9   1   3     1466.42     1472.15     36.65 o 
  -8   1   3        2.19        1.36      6.48 o 
  -7   1   3     8762.66     8928.86     74.55 o 
  -6   1   3     2832.23     2471.83     42.35 o 
  -5   1   3     6948.90     6336.55     96.81 o 
  -4   1   3       33.49       60.88      6.59 o 
  -3   1   3      163.69      143.62     14.18 o 
  -2   1   3     4930.01     5419.27    239.42 o 
  -1   1   3     4131.83     4790.93    342.45 o 
   0   1   3       19.10       10.34      2.56 o 
   1   1   3    48418.16    49743.02    510.26 o 
   2   1   3     5832.03     5634.40     57.87 o 
   3   1   3      795.13      960.52     15.27 o 
   4   1   3        4.92        3.94      2.98 o 
   5   1   3       13.55       82.00     15.03 o 
   6   1   3     2616.19     2881.02     57.74 o 
   7   1   3      191.91      190.58     13.11 o 
   8   1   3      436.07      476.20     19.96 o 
   9   1   3       25.18       76.14     18.66 o 
  10   1   3       54.40       82.58     20.21 o 
  11   1   3        2.61       -3.40      8.57 o 
  12   1   3      149.25      147.98     19.24 o 
  13   1   3       78.87      109.32     18.03 o 
  14   1   3     1716.09     1474.39     54.15 o 
  15   1   3        1.53       12.02     10.86 o 
 -16   2   3      103.74       88.62     18.34 o 
 -15   2   3     2426.19     2310.47     65.69 o 
 -14   2   3      237.73      200.75     22.59 o 
 -13   2   3      600.28      580.25     31.41 o 
 -12   2   3        0.63      -13.66      9.11 o 
 -11   2   3     1550.55     1267.87     38.13 o 
 -10   2   3        2.49        4.73      8.30 o 
  -9   2   3      241.89      169.46     15.13 o 
  -8   2   3     4241.97     4908.22     89.89 o 
  -7   2   3       15.55       13.60      6.83 o 
  -6   2   3     4696.44     4782.50     50.84 o 
  -5   2   3     2234.67     2108.77     30.89 o 
  -4   2   3     7182.19     7362.76     52.00 o 
  -3   2   3        4.06        9.10      4.29 o 
  -2   2   3     3752.84     4052.47     33.14 o 
  -1   2   3     1333.83     1393.32     19.55 o 
   0   2   3     8074.12     8609.02   2112.03 o 
   1   2   3     5552.43     5354.47    466.15 o 
   2   2   3    73788.41    70822.84    578.81 o 
   3   2   3    16223.99    17061.01    165.68 o 
   4   2   3       23.04       20.68      4.21 o 
   5   2   3      918.22     1288.50     22.09 o 
   6   2   3      328.73      369.24     15.49 o 
   7   2   3     1629.16     1716.48     27.90 o 
   8   2   3       63.47       62.18     10.58 o 
   9   2   3     1679.37     1585.14     66.72 o 
  10   2   3       11.15       29.61     12.66 o 
  11   2   3        2.83        6.29     10.29 o 
  12   2   3      250.11      245.93     30.86 o 
  13   2   3      670.31      710.99     53.09 o 
  14   2   3       44.97       27.35     25.07 o 
  15   2   3      517.89      489.39     33.45 o 
 -16   3   3      884.92      721.54     38.25 o 
 -15   3   3      580.97      500.36     62.41 o 
 -14   3   3      830.64      693.16     34.57 o 
 -13   3   3      237.92      184.81     20.99 o 
 -12   3   3      606.42      618.32     22.79 o 
 -11   3   3       65.50       68.21     10.36 o 
 -10   3   3      176.53      159.49     12.40 o 
  -9   3   3      997.58      928.40     26.35 o 
  -8   3   3      234.48      194.06     11.83 o 
  -7   3   3       25.27       37.80      6.43 o 
  -6   3   3     1359.01     1359.58     20.28 o 
  -5   3   3     3065.22     2468.30     28.74 o 
  -4   3   3       21.04       21.54      4.04 o 
  -3   3   3      737.40      643.82     11.51 o 
  -2   3   3     3562.68     4054.18     52.65 o 
  -1   3   3     3426.67     3947.03     99.53 o 
   0   3   3    11624.76    12009.11    310.16 o 
   1   3   3    38105.21    39846.92    513.03 o 
   2   3   3    14337.84    13629.95    841.09 o 
   3   3   3    12086.99    12803.70    808.85 o 
   4   3   3      812.18      801.13     17.37 o 
   5   3   3      454.52      655.76     55.49 o 
   6   3   3       50.11       66.75     10.98 o 
   7   3   3     1352.42     1594.07     21.92 o 
   8   3   3     2047.48     1969.81     25.43 o 
   9   3   3       26.01       13.98      9.93 o 
  10   3   3     1646.29     1594.47    134.49 o 
  11   3   3        1.07       34.30     13.44 o 
  12   3   3       37.58       40.47     17.60 o 
  13   3   3      495.02      538.94     36.41 o 
  14   3   3      186.20      346.22     75.82 o 
  15   3   3      154.16      164.26     24.20 o 
 -16   4   3        4.19      -14.45      9.63 o 
 -15   4   3     1417.51     1377.30     50.46 o 
 -14   4   3      317.62      258.90     24.56 o 
 -13   4   3      117.70      174.54     20.14 o 
 -12   4   3      413.49      325.16     17.56 o 
 -11   4   3        2.38        9.19      7.93 o 
 -10   4   3     2403.65     2111.81     45.49 o 
  -9   4   3     1254.55     1231.69     26.92 o 
  -8   4   3      560.42      653.94     19.20 o 
  -7   4   3     1691.02     1423.23     22.39 o 
  -6   4   3     1521.76     1306.18     20.50 o 
  -5   4   3     2010.85     1798.87     37.28 o 
  -4   4   3     8166.77     7531.08     86.01 o 
  -3   4   3      195.04      191.57      7.41 o 
  -2   4   3     4013.61     3655.26     48.31 o 
  -1   4   3     2413.27     2144.20     27.37 o 
   0   4   3     2866.27     2879.84     33.22 o 
   1   4   3     1122.72     1211.43     34.64 o 
   2   4   3     2570.15     3301.91     45.32 o 
   3   4   3     7630.87     8371.09     61.25 o 
   4   4   3     6463.64     6759.90    444.79 o 
   5   4   3       81.31      116.53     18.61 o 
   6   4   3      519.93      560.13     51.02 o 
   7   4   3      811.46     1000.57    122.67 o 
   8   4   3      541.33      648.20     61.95 o 
   9   4   3      109.54       89.72     14.57 o 
  10   4   3      256.29      404.75    202.80 o 
  11   4   3      460.81      537.17     47.56 o 
  12   4   3      475.29      427.56     25.33 o 
  13   4   3      519.43      460.09     26.86 o 
  14   4   3        0.78       28.20     28.08 o 
  15   4   3      154.87      176.67     24.66 o 
 -16   5   3      250.71      230.46     26.14 o 
 -15   5   3        5.82        2.59     12.47 o 
 -14   5   3      440.78      439.16     36.30 o 
 -13   5   3       50.50       40.63     14.06 o 
 -12   5   3      296.02      270.18     16.46 o 
 -11   5   3       38.22       19.78      9.39 o 
 -10   5   3     2512.55     2217.48     38.31 o 
  -9   5   3      431.02      355.10     14.31 o 
  -8   5   3      133.23      113.85      9.02 o 
  -7   5   3     2631.55     2567.87     30.83 o 
  -6   5   3     1671.01     1793.09     53.89 o 
  -5   5   3     2136.64     2301.33     34.27 o 
  -4   5   3      734.21      873.38     18.16 o 
  -3   5   3      716.38      531.44     18.65 o 
  -2   5   3     1690.41     1425.98     30.74 o 
  -1   5   3       19.37       16.34      3.01 o 
   0   5   3     1243.85     1036.74     20.73 o 
   1   5   3      857.39      839.14     26.33 o 
   2   5   3     3121.45     3709.91    103.63 o 
   3   5   3      249.57      322.49     14.79 o 
   4   5   3      206.82      269.20      9.16 o 
   5   5   3     9562.07    11328.40     85.40 o 
   6   5   3     1008.76      988.89     16.73 o 
   7   5   3       98.63       78.73     12.23 o 
   8   5   3       33.05       81.72     24.59 o 
   9   5   3       33.91       49.00     12.60 o 
  10   5   3       31.84       23.62     12.38 o 
  11   5   3     1312.79     1382.54     38.33 o 
  12   5   3     1050.96     1053.79     68.86 o 
  13   5   3       91.37      122.41     24.05 o 
  14   5   3      787.93      833.33     34.39 o 
  15   5   3      207.58      298.77     46.84 o 
 -16   6   3      262.93      268.50     27.22 o 
 -15   6   3      451.29      362.36     28.06 o 
 -14   6   3      319.61      286.98     25.78 o 
 -13   6   3        5.55        9.06     12.08 o 
 -12   6   3     1496.61     1388.83     44.44 o 
 -11   6   3       93.73       92.16     12.32 o 
 -10   6   3     1616.94     1516.53     36.79 o 
  -9   6   3      259.20      257.51     13.37 o 
  -8   6   3      139.58      122.25      9.66 o 
  -7   6   3        8.50        8.96      5.27 o 
  -6   6   3     3490.22     3713.40     59.48 o 
  -5   6   3     3211.02     3286.85     39.43 o 
  -4   6   3     4600.43     4436.00     62.43 o 
  -3   6   3      968.17      921.00     21.56 o 
  -2   6   3     1395.98     1050.19     15.54 o 
  -1   6   3      463.36      490.13     14.09 o 
   0   6   3      772.05      658.39     20.48 o 
   1   6   3      522.54      466.43     18.27 o 
   2   6   3     6598.88     7682.13     78.44 o 
   3   6   3       56.70       76.14      5.78 o 
   4   6   3    25760.30    31700.82    188.05 o 
   5   6   3     1101.26     1258.67     24.46 o 
   6   6   3     1164.98     1086.04     21.60 o 
   7   6   3     1334.05     1337.61     31.40 o 
   8   6   3      209.23      213.11     44.20 o 
   9   6   3      970.53     1000.46     25.21 o 
  10   6   3      759.31      656.62     28.07 o 
  11   6   3     1089.12     1096.90     46.83 o 
  12   6   3      137.68      161.11     43.11 o 
  13   6   3      364.59      377.96     25.36 o 
  14   6   3      541.88      554.00     29.51 o 
  15   6   3        0.40       26.93     16.78 o 
 -15   7   3        2.75       25.08     14.64 o 
 -14   7   3      123.82      133.52     20.39 o 
 -13   7   3      434.07      395.55     27.93 o 
 -12   7   3      184.95      228.88     25.07 o 
 -11   7   3       26.71       21.40      8.36 o 
 -10   7   3      313.88      249.16     14.49 o 
  -9   7   3      124.85      145.91     11.37 o 
  -8   7   3      858.35      760.71     19.68 o 
  -7   7   3       13.49        8.86      5.45 o 
  -6   7   3     2617.70     2529.46     81.69 o 
  -5   7   3       52.90      153.06      9.38 o 
  -4   7   3      975.01      945.68     48.03 o 
  -3   7   3      910.83      670.90     23.80 o 
  -2   7   3      476.01      431.26     11.33 o 
  -1   7   3       15.86       10.76      3.67 o 
   0   7   3      196.90      152.47      6.88 o 
   1   7   3     4673.66     4281.96     65.03 o 
   2   7   3     1493.66     1871.14     82.39 o 
   3   7   3    20347.00    22260.66    176.15 o 
   4   7   3      240.54      264.91     22.96 o 
   5   7   3     2186.64     2340.44     28.02 o 
   6   7   3      344.92      351.31     17.32 o 
   7   7   3     1025.94     1097.85     20.37 o 
   8   7   3      166.01      182.21     16.42 o 
   9   7   3      846.30     1015.99     34.23 o 
  10   7   3       10.62       13.60     19.53 o 
  11   7   3     1198.42     1357.13     38.23 o 
  12   7   3       31.40       40.91     13.65 o 
  13   7   3      760.37      705.75     31.34 o 
  14   7   3      198.06      269.30     34.64 o 
 -15   8   3       95.66      126.17     20.36 o 
 -14   8   3       17.52        4.54     11.73 o 
 -13   8   3      829.74      926.97     40.70 o 
 -12   8   3      636.33      591.54     32.47 o 
 -11   8   3     1226.21     1227.84     34.68 o 
 -10   8   3      802.08      774.47     22.38 o 
  -9   8   3      169.19      172.36     12.56 o 
  -8   8   3      427.12      352.14     13.37 o 
  -7   8   3       36.66       46.54      7.01 o 
  -6   8   3      356.27      317.09     12.38 o 
  -5   8   3     1703.64     2029.31     30.94 o 
  -4   8   3     2459.15     2239.79     30.89 o 
  -3   8   3      348.48      361.58     12.09 o 
  -2   8   3     1178.49     1068.88     22.86 o 
  -1   8   3      970.53      893.24     30.50 o 
   0   8   3      206.99      175.14      8.20 o 
   1   8   3       71.08       60.96      5.18 o 
   2   8   3     2773.32     2908.47     74.40 o 
   3   8   3     2072.97     2361.54     43.65 o 
   4   8   3     1752.87     1945.63     24.11 o 
   5   8   3       49.43       86.11     12.03 o 
   6   8   3      864.43      854.73     18.51 o 
   7   8   3      727.36      667.82     17.52 o 
   8   8   3     5210.58     5651.07     64.32 o 
   9   8   3      151.61      175.69     31.81 o 
  10   8   3     2316.03     2354.93     76.06 o 
  11   8   3      121.55      114.45     18.09 o 
  12   8   3     1420.27     1305.50     44.74 o 
  13   8   3      560.66      502.36     27.26 o 
  14   8   3      117.38      140.41     20.31 o 
 -15   9   3      258.18      289.55     26.63 o 
 -14   9   3        1.57       26.78     13.57 o 
 -13   9   3       26.20       66.88     16.49 o 
 -12   9   3      451.01      483.79     24.56 o 
 -11   9   3      161.26      164.91     13.82 o 
 -10   9   3       22.03       12.61      7.96 o 
  -9   9   3       11.49       16.30      7.72 o 
  -8   9   3        5.70       11.47      6.76 o 
  -7   9   3        2.68        5.31      6.20 o 
  -6   9   3        0.60        5.26      5.75 o 
  -5   9   3     5865.68     6289.80    100.25 o 
  -4   9   3       22.52       14.19      5.43 o 
  -3   9   3     6853.77     7003.48    119.32 o 
  -2   9   3     2829.07     2741.65     45.76 o 
  -1   9   3     1667.44     1482.63     31.39 o 
   0   9   3      152.31      180.03      8.80 o 
   1   9   3      394.78      382.05     13.28 o 
   2   9   3      190.36      253.37     10.11 o 
   3   9   3     1429.95     1561.33     26.72 o 
   4   9   3      132.48      152.85     12.59 o 
   5   9   3     2973.90     3322.64     41.96 o 
   6   9   3      165.51      178.69     10.89 o 
   7   9   3     2752.20     2977.22     38.85 o 
   8   9   3      290.25      350.30     40.74 o 
   9   9   3     4264.17     4258.84     58.64 o 
  10   9   3      293.31      396.50     20.26 o 
  11   9   3      477.97      394.34     27.66 o 
  12   9   3      241.40      276.66     33.23 o 
  13   9   3       99.79       95.79     24.95 o 
 -14  10   3      409.14      407.82     29.32 o 
 -13  10   3       88.79      112.39     16.21 o 
 -12  10   3      639.93      623.75     27.35 o 
 -11  10   3       46.97       61.98     11.74 o 
 -10  10   3      667.88      745.26     26.60 o 
  -9  10   3     1020.65     1082.87     26.11 o 
  -8  10   3      144.53      133.11     11.75 o 
  -7  10   3        2.90        2.98      6.06 o 
  -6  10   3      130.08      131.16     10.54 o 
  -5  10   3      163.13      166.65     11.04 o 
  -4  10   3      129.29      161.62      9.94 o 
  -3  10   3       58.61       47.39      6.77 o 
  -2  10   3      368.28      348.10     16.62 o 
  -1  10   3      159.71      138.12      8.55 o 
   0  10   3      202.01      166.30      9.33 o 
   1  10   3        4.32       14.42      8.42 o 
   2  10   3     2560.44     2220.50     31.36 o 
   3  10   3       12.16       12.73     11.78 o 
   4  10   3     2403.45     2237.11     33.72 o 
   5  10   3       29.75       32.24      8.47 o 
   6  10   3     1533.88     1523.38     52.85 o 
   7  10   3      738.49      723.82     35.14 o 
   8  10   3      392.57      446.65     24.25 o 
   9  10   3        7.71        8.61     12.18 o 
  10  10   3      946.40      961.17     32.93 o 
  11  10   3       52.79       25.56     53.42 o 
  12  10   3      207.40      213.30     30.87 o 
  13  10   3        8.61       34.73     16.74 o 
 -13  11   3       32.61        6.16      9.59 o 
 -12  11   3      258.03      285.45     22.28 o 
 -11  11   3     1059.46      985.59     29.67 o 
 -10  11   3      699.48      691.44     22.87 o 
  -9  11   3      737.32      745.66     22.91 o 
  -8  11   3       17.57       12.93      7.60 o 
  -7  11   3        9.48        8.39      6.67 o 
  -6  11   3      142.31      169.31     12.60 o 
  -5  11   3      740.06      625.83     18.48 o 
  -4  11   3        1.66       -0.48      4.96 o 
  -3  11   3      427.69      322.79     23.19 o 
  -2  11   3       71.95       52.79      9.34 o 
  -1  11   3     1077.73     1042.64     27.27 o 
   0  11   3      101.24      147.03     12.76 o 
   1  11   3     2262.79     2376.96     47.42 o 
   2  11   3      346.58      329.37     17.68 o 
   3  11   3      958.57      920.03     78.25 o 
   4  11   3        3.58        5.60      8.38 o 
   5  11   3      281.31      280.75     29.34 o 
   6  11   3        0.80       -4.71      7.71 o 
   7  11   3       96.41       74.11     14.72 o 
   8  11   3        1.15      -12.88      9.44 o 
   9  11   3      436.87      432.72     25.34 o 
  10  11   3        3.22       -7.96     20.61 o 
  11  11   3      627.64      527.03     40.28 o 
  12  11   3       47.59       92.31     27.66 o 
 -13  12   3       16.79       17.58     10.21 o 
 -12  12   3       49.90       72.90     12.95 o 
 -11  12   3       26.84       33.61     11.54 o 
 -10  12   3      179.07      146.49     13.59 o 
  -9  12   3      112.85      113.38     13.70 o 
  -8  12   3        1.70        2.43      8.88 o 
  -7  12   3      322.88      338.25     18.56 o 
  -6  12   3      418.39      418.65     19.64 o 
  -5  12   3     1441.52     1338.17     69.55 o 
  -4  12   3     1075.63      945.01     58.62 o 
  -3  12   3      520.34      497.35     22.12 o 
  -2  12   3       32.92       34.37      9.41 o 
  -1  12   3        1.96        8.40      7.64 o 
   0  12   3      314.48      245.58     29.77 o 
   1  12   3       89.08       71.40     10.91 o 
   2  12   3      595.86      607.81     77.60 o 
   3  12   3       14.45       20.17     15.50 o 
   4  12   3      129.91      155.49     30.76 o 
   5  12   3      371.75      312.97     23.29 o 
   6  12   3      589.97      612.55     28.71 o 
   7  12   3      468.21      469.79     48.23 o 
   8  12   3      817.93      889.88     89.20 o 
   9  12   3        0.14        1.86     11.54 o 
  10  12   3      456.94      413.68     29.53 o 
  11  12   3       43.86       45.29     23.86 o 
  12  12   3      151.22      192.23     36.65 o 
 -12  13   3        3.81       30.42     19.02 o 
 -11  13   3      346.17      352.45     26.42 o 
 -10  13   3        6.58        5.58     10.42 o 
  -9  13   3      672.13      688.27     33.06 o 
  -8  13   3       61.38       98.74     13.33 o 
  -7  13   3      111.27      117.53     13.58 o 
  -6  13   3     1012.37      891.99     46.45 o 
  -5  13   3     1073.74      933.85     45.88 o 
  -4  13   3      575.20      448.05     36.27 o 
  -3  13   3      330.40      307.74     20.61 o 
  -2  13   3       20.72       18.78      9.39 o 
  -1  13   3        3.65       13.06      9.08 o 
   0  13   3     1855.98     1777.27     37.09 o 
   1  13   3      164.19      161.63     14.73 o 
   2  13   3      557.01      553.41     23.33 o 
   3  13   3     1445.36     1405.53     95.70 o 
   4  13   3      156.18      121.94     13.75 o 
   5  13   3     1373.38     1446.14     65.37 o 
   6  13   3      261.68      269.88     19.84 o 
   7  13   3      710.50      691.38     53.59 o 
   8  13   3       48.41       45.59     14.54 o 
   9  13   3       40.58       50.62     22.13 o 
  10  13   3      128.68      192.89     23.16 o 
  11  13   3       87.75      119.62     31.46 o 
 -11  14   3       23.26       39.76     21.09 o 
 -10  14   3      529.80      546.56     31.74 o 
  -9  14   3      322.14      348.99     26.73 o 
  -8  14   3      698.64      755.69     36.12 o 
  -7  14   3       87.40      112.21     19.02 o 
  -6  14   3        9.96        2.47      7.81 o 
  -5  14   3     1255.64     1100.27     39.47 o 
  -4  14   3      150.77      129.44     12.79 o 
  -3  14   3       10.57       17.98      7.41 o 
  -2  14   3      200.15      172.30     15.47 o 
  -1  14   3       48.08       45.23     11.05 o 
   0  14   3      664.05      661.04     24.67 o 
   1  14   3      133.64      103.38     13.49 o 
   2  14   3     1466.91     1392.25     34.92 o 
   3  14   3      120.79      115.78     16.86 o 
   4  14   3      240.07      226.80     17.40 o 
   5  14   3      126.20      144.59     15.60 o 
   6  14   3      120.86      126.28     20.35 o 
   7  14   3       11.80       18.62     13.44 o 
   8  14   3       17.12       53.43     15.39 o 
   9  14   3       25.44       47.54     15.89 o 
  10  14   3      823.40      965.77     72.60 o 
 -10  15   3       54.97       71.05     16.19 o 
  -9  15   3      170.05      196.35     22.70 o 
  -8  15   3       12.82        7.43     11.98 o 
  -7  15   3      151.95      204.51     23.32 o 
  -6  15   3      268.61      270.61     27.83 o 
  -5  15   3      231.83      202.29     23.32 o 
  -4  15   3      284.65      282.46     24.56 o 
  -3  15   3      362.97      363.94     27.12 o 
  -2  15   3      298.85      333.15     26.63 o 
  -1  15   3     1016.33     1006.38     73.81 o 
   0  15   3      682.93      755.79     27.42 o 
   1  15   3      391.74      375.56     20.81 o 
   2  15   3       19.53       18.23      9.74 o 
   3  15   3      337.02      369.92     20.81 o 
   4  15   3       28.23       18.41      9.86 o 
   5  15   3      164.84      180.40     26.10 o 
   6  15   3       30.42       43.31     11.25 o 
   7  15   3      480.63      491.44     44.60 o 
   8  15   3       10.79       13.56     11.37 o 
   9  15   3      463.33      506.37     47.19 o 
  -9  16   3       35.16       56.70     15.28 o 
  -8  16   3       50.08       81.88     17.84 o 
  -7  16   3        6.47        6.16     11.61 o 
  -6  16   3      118.27      105.82     19.43 o 
  -5  16   3      247.96      227.88     23.95 o 
  -4  16   3      234.22      243.55     24.68 o 
  -3  16   3       30.17       33.53     14.87 o 
  -2  16   3      269.33      297.53     25.06 o 
  -1  16   3       16.00       15.99     13.17 o 
   0  16   3      552.86      488.47     30.24 o 
   1  16   3       26.78       19.86     12.83 o 
   2  16   3      835.25      862.97     50.65 o 
   3  16   3       12.02       18.49     14.87 o 
   4  16   3     1285.55     1293.90    118.93 o 
   5  16   3        9.56        9.96     11.46 o 
   6  16   3     1001.97     1143.47    109.60 o 
   7  16   3       42.03       85.05     24.20 o 
   8  16   3      318.30      307.01     35.27 o 
  -7  17   3       70.18       75.75     17.07 o 
  -6  17   3        0.27       -1.56     11.60 o 
  -5  17   3      109.31      168.67     35.27 o 
  -4  17   3       35.45       23.82     13.95 o 
  -3  17   3      587.83      606.58     35.07 o 
  -2  17   3        4.45       -4.72     12.82 o 
  -1  17   3      835.92      848.10     40.07 o 
   0  17   3       15.62       32.36     15.40 o 
   1  17   3      758.45      823.63     39.24 o 
   2  17   3       29.56       18.96     13.68 o 
   3  17   3      806.39      813.83     86.26 o 
   4  17   3       27.43       37.51     14.91 o 
   5  17   3       71.25       94.47     16.47 o 
   6  17   3       14.06        1.73     15.56 o 
  -5  18   3        1.14       19.25     11.88 o 
  -4  18   3      218.58      265.22     26.62 o 
  -3  18   3        3.71        8.99     12.45 o 
  -2  18   3      305.61      298.80     25.79 o 
  -1  18   3       92.79      115.49     25.93 o 
   0  18   3      185.57      244.69     25.67 o 
   1  18   3       48.11       60.91     20.40 o 
   2  18   3      126.27      193.60     22.83 o 
   3  18   3      131.47      169.02     56.53 o 
   4  18   3       11.04       17.26     11.03 o 
 -16   0   4     1417.46     1288.21     69.15 o 
 -14   0   4      271.52      270.37     33.19 o 
 -12   0   4     3710.50     3319.76     89.55 o 
 -10   0   4      889.39     1007.47     45.64 o 
  -8   0   4     1525.28     1783.31     51.17 o 
  -6   0   4      203.67      294.22     19.36 o 
  -4   0   4     2561.85     2057.13     40.45 o 
  -2   0   4   358428.50   253800.00   1434.46 o 
   0   0   4      366.94      329.49     14.18 o 
   2   0   4    14187.30    17962.29     84.95 o 
   4   0   4     5224.27     5338.15     53.70 o 
   6   0   4     9971.22    11221.09    118.24 o 
   8   0   4     2881.94     3216.16     94.73 o 
  10   0   4     2309.34     2599.93    127.75 o 
  12   0   4        3.27       -2.55     16.94 o 
  14   0   4      487.23      490.25     48.06 o 
 -17   1   4       99.49      112.42     30.94 o 
 -16   1   4       23.70       58.21     18.20 o 
 -15   1   4      609.54      550.84     32.26 o 
 -14   1   4      185.55      190.36     22.18 o 
 -13   1   4      257.65      248.58     22.59 o 
 -12   1   4      484.85      451.71     36.48 o 
 -11   1   4     2528.54     2410.34     51.20 o 
 -10   1   4      208.34      121.88     19.19 o 
  -9   1   4     1269.98     1115.22     31.66 o 
  -8   1   4     1042.92     1106.86     44.60 o 
  -7   1   4      372.41      265.74     14.91 o 
  -6   1   4      564.26      630.89     22.13 o 
  -5   1   4    21818.90    22539.96    325.51 o 
  -4   1   4       10.54       10.97      4.63 o 
  -3   1   4     6168.47     6711.12    167.51 o 
  -2   1   4    23853.17    25691.58    849.47 o 
  -1   1   4    47249.47    49073.54    535.89 o 
   0   1   4      175.29      189.63     11.20 o 
   1   1   4    35811.66    37980.64    383.16 o 
   2   1   4       22.10       29.66      5.61 o 
   3   1   4      133.02      123.69     13.18 o 
   4   1   4      545.81      531.68     15.21 o 
   5   1   4     7407.58     7842.13     63.77 o 
   6   1   4     4551.72     5050.27     81.16 o 
   7   1   4     1695.49     1645.92     27.74 o 
   8   1   4       22.61       23.03      8.91 o 
   9   1   4     3554.24     3560.20     98.26 o 
  10   1   4      143.44      225.52     41.87 o 
  11   1   4       14.82       13.30     10.84 o 
  12   1   4        0.75       -2.02     10.08 o 
  13   1   4      980.39     1061.19     81.38 o 
  14   1   4       12.90       11.76     14.20 o 
  15   1   4      387.29      452.25     32.58 o 
 -16   2   4      681.74      638.80     36.14 o 
 -15   2   4       43.53       54.37     16.22 o 
 -14   2   4       23.56       41.13     13.98 o 
 -13   2   4      472.29      438.91     27.51 o 
 -12   2   4     1268.12     1053.28     37.53 o 
 -11   2   4      164.91      151.34     17.47 o 
 -10   2   4     1043.48      945.33     42.70 o 
  -9   2   4     1235.54     1231.29     77.27 o 
  -8   2   4     5029.59     4259.08     55.49 o 
  -7   2   4      454.19      386.30     17.23 o 
  -6   2   4     3014.82     2661.59     37.97 o 
  -5   2   4      189.54      200.67     11.21 o 
  -4   2   4     1026.49     1125.65     27.31 o 
  -3   2   4     6192.48     6737.18    321.88 o 
  -2   2   4    20094.82    20926.22    157.99 o 
  -1   2   4      749.30      836.61    128.25 o 
   0   2   4      127.31      105.36     26.58 o 
   1   2   4     6561.84     7274.61     79.73 o 
   2   2   4      536.69      512.57     13.09 o 
   3   2   4      316.59      292.01     20.18 o 
   4   2   4     3160.68     3289.57     72.84 o 
   5   2   4     2361.62     2621.88     44.03 o 
   6   2   4    10907.76    11577.14    113.56 o 
   7   2   4      269.76      236.23     24.85 o 
   8   2   4     4521.70     4757.36     64.06 o 
   9   2   4       99.09      153.16     43.42 o 
  10   2   4     2107.86     2287.13     43.63 o 
  11   2   4      733.25      697.31     25.61 o 
  12   2   4     1639.17     1791.24     53.50 o 
  13   2   4       27.75       38.83     38.16 o 
  14   2   4     1514.89     1639.74     86.44 o 
  15   2   4       20.48       14.73     11.32 o 
 -16   3   4       13.47       14.39     13.93 o 
 -15   3   4      524.96      387.67     29.18 o 
 -14   3   4        2.54       11.65     12.10 o 
 -13   3   4       69.40       39.71      9.89 o 
 -12   3   4     1396.32     1201.42     31.28 o 
 -11   3   4      351.78      268.10     16.32 o 
 -10   3   4      121.15       87.77     10.73 o 
  -9   3   4       44.30       25.27      7.65 o 
  -8   3   4      515.33      448.61     16.39 o 
  -7   3   4      118.96       94.12      8.49 o 
  -6   3   4      771.32      758.37     17.96 o 
  -5   3   4     1005.07      914.76     15.99 o 
  -4   3   4     1893.87     1843.07     33.22 o 
  -3   3   4     3137.71     3098.99     24.46 o 
  -2   3   4      148.45      167.51      6.48 o 
  -1   3   4    71053.50    71338.82    829.74 o 
   0   3   4     1866.56     1722.70     36.37 o 
   1   3   4       13.63       35.70     10.58 o 
   2   3   4     1829.69     2026.65    144.24 o 
   3   3   4     4949.65     5034.76    352.88 o 
   4   3   4      663.94      660.83      9.93 o 
   5   3   4     6800.36     7824.62    104.48 o 
   6   3   4       16.11       27.18      4.46 o 
   7   3   4     3515.59     3922.24     41.70 o 
   8   3   4      368.51      406.20     14.83 o 
   9   3   4     5124.77     5869.02     69.30 o 
  10   3   4        8.28        1.28     10.68 o 
  11   3   4      154.06      135.45     98.81 o 
  12   3   4      226.83      187.44     41.87 o 
  13   3   4     2513.14     2328.26     54.91 o 
  14   3   4       14.67       31.34     26.29 o 
  15   3   4      324.30      330.07     54.98 o 
 -16   4   4      183.31      173.89     23.76 o 
 -15   4   4      260.13      269.51     26.13 o 
 -14   4   4      101.52      125.07     19.43 o 
 -13   4   4      425.93      361.78     25.06 o 
 -12   4   4     1422.93     1402.68     33.91 o 
 -11   4   4     2768.75     2592.16     42.70 o 
 -10   4   4      866.74      816.11     23.77 o 
  -9   4   4      296.25      331.53     15.35 o 
  -8   4   4     3227.25     3211.87     40.11 o 
  -7   4   4       38.22       44.99      6.41 o 
  -6   4   4      169.54      186.40      9.36 o 
  -5   4   4       97.52       88.78      6.63 o 
  -4   4   4     1276.47     1167.61     27.41 o 
  -3   4   4       39.51       41.60      4.63 o 
  -2   4   4      147.94      142.08      6.15 o 
  -1   4   4      870.53      783.92     20.08 o 
   0   4   4      211.81      221.43      9.08 o 
   1   4   4     1868.91     2332.41     69.49 o 
   2   4   4     5752.55     5882.40     89.45 o 
   3   4   4     1057.83      948.62     64.90 o 
   4   4   4     2239.79     2298.19    176.32 o 
   5   4   4     8367.23     8500.27    553.21 o 
   6   4   4     6966.05     7593.45    486.67 o 
   7   4   4      706.60      712.79     71.07 o 
   8   4   4     6276.10     6837.70    696.27 o 
   9   4   4     1734.95     1573.31    229.41 o 
  10   4   4      318.75      304.81     44.77 o 
  11   4   4      247.53      257.39     33.18 o 
  12   4   4     1920.32     1890.72     51.23 o 
  13   4   4       10.29       16.13     14.77 o 
  14   4   4     1241.19     1228.51     40.56 o 
  15   4   4       40.88       55.63     13.73 o 
 -16   5   4      120.42      135.24     21.12 o 
 -15   5   4      594.02      575.19     41.66 o 
 -14   5   4        2.50        0.69     18.32 o 
 -13   5   4      235.85      225.93     22.37 o 
 -12   5   4     1888.72     1765.12     60.52 o 
 -11   5   4       36.27       29.03      9.47 o 
 -10   5   4      321.97      336.21     16.96 o 
  -9   5   4     3359.71     3223.64     43.67 o 
  -8   5   4      565.29      613.92     16.93 o 
  -7   5   4     4366.26     3670.31     48.61 o 
  -6   5   4      109.48      160.41      9.14 o 
  -5   5   4     7417.94     7111.94     80.74 o 
  -4   5   4     3399.02     3238.76     59.88 o 
  -3   5   4     1107.21     1379.78     23.35 o 
  -2   5   4       58.06       60.23      5.04 o 
  -1   5   4      635.51     1026.81    129.89 o 
   0   5   4       22.23       16.23      4.53 o 
   1   5   4     8500.11     9368.18    108.08 o 
   2   5   4      412.64      374.04     23.64 o 
   3   5   4     8665.17     9086.51    143.64 o 
   4   5   4       45.03       39.86      5.68 o 
   5   5   4    11151.44    11531.33     79.28 o 
   6   5   4       43.68       70.60     24.08 o 
   7   5   4     5461.98     5684.45    546.88 o 
   8   5   4      516.65      519.73     72.30 o 
   9   5   4      575.38      591.84     58.39 o 
  10   5   4      553.11      597.45    124.96 o 
  11   5   4     1562.13     1480.97    187.04 o 
  12   5   4        0.98       -0.83     11.32 o 
  13   5   4     2068.16     2270.75     54.91 o 
  14   5   4       55.20       83.57     20.11 o 
  15   5   4      503.80      555.09     35.57 o 
 -16   6   4      209.19      168.56     22.98 o 
 -15   6   4      108.31      119.78     20.29 o 
 -14   6   4     1019.07      964.66     40.08 o 
 -13   6   4      914.96      710.15     34.07 o 
 -12   6   4        3.60        7.03      9.07 o 
 -11   6   4        4.67        3.00      8.12 o 
 -10   6   4      102.67       89.98     11.75 o 
  -9   6   4      129.25      121.10     10.15 o 
  -8   6   4      306.38      277.60     12.84 o 
  -7   6   4       46.72       24.02      6.14 o 
  -6   6   4       29.67       33.54      5.92 o 
  -5   6   4     3746.11     3874.10     46.96 o 
  -4   6   4     4814.41     5722.84    152.82 o 
  -3   6   4     1041.34     1324.49     27.75 o 
  -2   6   4     1722.86     1195.37     41.12 o 
  -1   6   4      225.97      211.58     10.61 o 
   0   6   4     5648.95     4878.39     42.22 o 
   1   6   4      337.17      220.28     10.52 o 
   2   6   4      799.48      691.57     27.36 o 
   3   6   4     6311.35     6951.24    104.09 o 
   4   6   4     6067.73     6876.35     69.98 o 
   5   6   4       42.07       68.16      9.09 o 
   6   6   4     3058.27     3211.75     51.67 o 
   7   6   4      381.98      386.84     16.04 o 
   8   6   4     1692.19     1948.56     54.64 o 
   9   6   4     4139.22     4271.52     67.08 o 
  10   6   4      825.89      866.92     32.62 o 
  11   6   4      749.96      608.91     28.86 o 
  12   6   4     1393.93     1223.83     71.32 o 
  13   6   4       91.19      161.95     50.15 o 
  14   6   4      383.14      392.44     25.62 o 
 -15   7   4      530.61      487.71     31.41 o 
 -14   7   4       35.94       43.43     15.62 o 
 -13   7   4     1107.14     1121.45     52.72 o 
 -12   7   4     1354.51     1304.44     33.72 o 
 -11   7   4     1969.25     1674.99     41.99 o 
 -10   7   4       90.35       87.18     10.50 o 
  -9   7   4     1165.60     1026.42     38.79 o 
  -8   7   4      255.17      242.19     13.06 o 
  -7   7   4     1745.67     1822.53     34.28 o 
  -6   7   4     1559.87     1633.43     30.39 o 
  -5   7   4     6026.80     7030.79    110.26 o 
  -4   7   4      224.68      282.20     11.32 o 
  -3   7   4     3526.49     3402.37     67.46 o 
  -2   7   4      298.33      268.56      9.13 o 
  -1   7   4     5785.81     5730.64    142.64 o 
   0   7   4       49.05       27.65      5.97 o 
   1   7   4        4.22       56.90     11.23 o 
   2   7   4      599.72      640.37     26.42 o 
   3   7   4     4479.17     4422.47     80.57 o 
   4   7   4       16.60       22.66      6.48 o 
   5   7   4     3605.07     3328.66     35.10 o 
   6   7   4      492.14      498.86     30.53 o 
   7   7   4     3128.59     3300.39     39.84 o 
   8   7   4       32.27       73.31     21.01 o 
   9   7   4     1810.37     2070.78     35.51 o 
  10   7   4      256.00      294.08     65.89 o 
  11   7   4      393.39      397.42     26.09 o 
  12   7   4      310.68      258.98     26.90 o 
  13   7   4      160.29      199.71     36.07 o 
  14   7   4        2.74        8.94     10.46 o 
 -15   8   4       67.27      124.55     20.54 o 
 -14   8   4      245.92      238.09     25.04 o 
 -13   8   4      471.59      387.10     27.35 o 
 -12   8   4      291.92      270.83     18.93 o 
 -11   8   4      245.62      241.26     15.20 o 
 -10   8   4     1061.27      976.92     42.57 o 
  -9   8   4        4.42       -2.11      6.33 o 
  -8   8   4     3801.56     3973.90     49.80 o 
  -7   8   4      179.11      192.65     11.57 o 
  -6   8   4     7203.15     7692.97    167.97 o 
  -5   8   4      344.55      343.34     13.06 o 
  -4   8   4     2488.02     2473.47    109.34 o 
  -3   8   4      110.87       97.48      7.50 o 
  -2   8   4       86.85      108.41      7.03 o 
  -1   8   4       10.10       28.69      4.26 o 
   0   8   4        3.66       15.12      4.56 o 
   1   8   4      435.49      403.93     19.64 o 
   2   8   4      806.33      879.85     49.99 o 
   3   8   4        2.21        6.83      3.82 o 
   4   8   4     5350.17     5207.66     52.88 o 
   5   8   4      154.49      147.01     13.77 o 
   6   8   4     2760.80     2837.24     31.56 o 
   7   8   4      545.02      594.20     20.18 o 
   8   8   4      152.81      230.62     57.39 o 
   9   8   4      351.96      357.62     44.11 o 
  10   8   4      791.17      816.83     31.28 o 
  11   8   4      117.71      155.57     22.65 o 
  12   8   4      289.53      424.27     25.44 o 
  13   8   4       27.58       35.54     12.70 o 
  14   8   4      182.80      232.24     33.02 o 
 -15   9   4       97.99      133.16     19.27 o 
 -14   9   4      133.86      143.30     21.39 o 
 -13   9   4      131.81      145.47     20.63 o 
 -12   9   4       43.40       37.19      9.81 o 
 -11   9   4       75.25       80.86     11.39 o 
 -10   9   4      219.31      225.36     14.76 o 
  -9   9   4      330.43      320.51     15.84 o 
  -8   9   4        0.73        1.62      6.25 o 
  -7   9   4     1785.64     1701.50     52.65 o 
  -6   9   4     1310.27     1329.77     36.28 o 
  -5   9   4     5447.58     5718.11    156.40 o 
  -4   9   4       26.14       20.00      5.36 o 
  -3   9   4     1057.49      845.62     30.44 o 
  -2   9   4      340.40      364.10     11.69 o 
  -1   9   4     1489.73     1146.96     17.93 o 
   0   9   4     1279.69     1287.44     26.48 o 
   1   9   4     2194.60     1881.16     32.07 o 
   2   9   4     1474.75     1600.18     29.59 o 
   3   9   4     1994.10     2113.73     45.54 o 
   4   9   4      987.70      962.86     28.05 o 
   5   9   4      844.22      901.75     26.65 o 
   6   9   4        3.12        3.69     19.16 o 
   7   9   4      317.85      374.98     53.57 o 
   8   9   4      630.09      570.26     36.05 o 
   9   9   4        1.90       -7.00      9.97 o 
  10   9   4      615.27      565.75     35.79 o 
  11   9   4       38.45       23.00     20.40 o 
  12   9   4      216.51      178.01     30.02 o 
  13   9   4       10.28      -18.98     38.72 o 
 -14  10   4       25.74       42.47     15.21 o 
 -13  10   4      363.49      366.42     26.86 o 
 -12  10   4      945.21      992.81     45.67 o 
 -11  10   4      236.32      263.14     16.27 o 
 -10  10   4        2.37       -3.26      6.85 o 
  -9  10   4      172.84      164.25     12.93 o 
  -8  10   4      129.99      156.04     12.26 o 
  -7  10   4     1438.89     1397.62     51.04 o 
  -6  10   4     1117.73     1128.54     29.59 o 
  -5  10   4     1864.90     1762.48     88.15 o 
  -4  10   4     1236.39     1260.97     42.97 o 
  -3  10   4      284.58      251.97     15.07 o 
  -2  10   4     1520.07     1446.64     29.65 o 
  -1  10   4      467.88      412.50     31.20 o 
   0  10   4      386.33      339.72     15.92 o 
   1  10   4      132.99      157.81     12.03 o 
   2  10   4       56.59       44.97      8.70 o 
   3  10   4        0.01       12.19     12.05 o 
   4  10   4     1907.89     1911.28     31.80 o 
   5  10   4      337.58      323.01     45.19 o 
   6  10   4        2.72       -1.12      8.76 o 
   7  10   4       38.28       19.51     19.19 o 
   8  10   4      555.80      667.41     53.49 o 
   9  10   4       88.57       82.60     23.62 o 
  10  10   4      163.37      233.52     31.15 o 
  11  10   4        0.09      -29.08     41.49 o 
  12  10   4        2.10        1.38     17.11 o 
  13  10   4        5.18        4.08     14.68 o 
 -13  11   4       85.89      116.49     16.22 o 
 -12  11   4      430.00      479.65     24.83 o 
 -11  11   4      404.41      381.85     18.56 o 
 -10  11   4       62.42       82.86     11.43 o 
  -9  11   4       87.04       99.05     11.40 o 
  -8  11   4       39.83       61.62     12.18 o 
  -7  11   4      687.66      686.62     24.14 o 
  -6  11   4        1.20        1.82      7.46 o 
  -5  11   4      477.44      412.10     28.36 o 
  -4  11   4      505.40      477.01     27.81 o 
  -3  11   4       31.61       19.46      8.13 o 
  -2  11   4     1518.88     1338.95     49.57 o 
  -1  11   4        1.97        0.63      6.43 o 
   0  11   4      852.70      787.13     28.50 o 
   1  11   4       16.71       28.60      8.32 o 
   2  11   4      681.80      665.14     31.46 o 
   3  11   4     2716.96     2623.33     82.44 o 
   4  11   4        4.96        7.15      7.80 o 
   5  11   4     3179.60     3114.97     64.51 o 
   6  11   4      226.49      232.61     28.74 o 
   7  11   4      124.10      125.11     16.70 o 
   8  11   4      299.61      325.69     36.99 o 
   9  11   4      554.94      509.03     29.47 o 
  10  11   4        5.11      -13.89     40.28 o 
  11  11   4       14.46       18.01     29.91 o 
  12  11   4       64.02      109.40     26.51 o 
 -13  12   4      140.06      146.27     36.99 o 
 -12  12   4        0.61        8.17     11.46 o 
 -11  12   4      125.84      139.53     15.52 o 
 -10  12   4       16.49       17.79     10.31 o 
  -9  12   4      287.24      292.06     29.48 o 
  -8  12   4      243.69      222.62     34.40 o 
  -7  12   4      340.97      306.64     18.10 o 
  -6  12   4     1376.26     1266.68     35.15 o 
  -5  12   4       53.57       38.91      9.50 o 
  -4  12   4      425.75      406.14     23.69 o 
  -3  12   4       28.94       42.28     10.02 o 
  -2  12   4      235.30      269.04     19.54 o 
  -1  12   4       67.75       67.85     10.98 o 
   0  12   4       31.35       39.44      9.90 o 
   1  12   4      766.18      773.32     25.01 o 
   2  12   4     2149.10     2222.15     84.19 o 
   3  12   4        9.34       21.61     15.62 o 
   4  12   4     1595.15     1641.07     32.38 o 
   5  12   4        4.57        1.88      7.91 o 
   6  12   4       58.58       92.83     11.81 o 
   7  12   4       49.18       60.41     14.89 o 
   8  12   4        1.17       -1.78     10.27 o 
   9  12   4       35.34       22.63     13.73 o 
  10  12   4        9.01       23.16     20.74 o 
  11  12   4      118.21      189.12     35.61 o 
 -12  13   4       11.94       22.38     11.54 o 
 -11  13   4       89.15      110.21     14.49 o 
 -10  13   4        4.04        5.73      8.87 o 
  -9  13   4       99.77       85.94     13.66 o 
  -8  13   4      363.11      348.96     22.46 o 
  -7  13   4       56.22       48.83     10.89 o 
  -6  13   4      814.38      788.25     31.71 o 
  -5  13   4      435.26      370.82     19.27 o 
  -4  13   4       61.95       54.00      9.64 o 
  -3  13   4      385.85      358.30     19.72 o 
  -2  13   4      239.77      234.52     16.06 o 
  -1  13   4       61.99       76.12     11.90 o 
   0  13   4       72.68       70.48     11.80 o 
   1  13   4      133.92      121.91     13.75 o 
   2  13   4      356.28      355.98     19.69 o 
   3  13   4      105.04       88.11     12.57 o 
   4  13   4       27.04       54.85     11.27 o 
   5  13   4       44.29       45.76     10.83 o 
   6  13   4       55.39       50.70     11.31 o 
   7  13   4      221.75      240.39     25.93 o 
   8  13   4        1.94       15.45     19.36 o 
   9  13   4      785.52      884.40     40.75 o 
  10  13   4        2.26       31.46     22.13 o 
  11  13   4      143.93      203.64     37.69 o 
 -11  14   4       48.11       87.13     17.20 o 
 -10  14   4       25.62       40.86     10.74 o 
  -9  14   4       58.59       76.20     12.71 o 
  -8  14   4      175.63      193.29     16.06 o 
  -7  14   4       66.13       46.77     10.70 o 
  -6  14   4       12.92       10.57      8.46 o 
  -5  14   4        7.48       16.55      8.64 o 
  -4  14   4      231.77      193.00     14.65 o 
  -3  14   4      278.45      251.39     16.94 o 
  -2  14   4      511.37      493.35     22.07 o 
  -1  14   4      314.81      301.99     18.82 o 
   0  14   4        8.22        4.45      8.30 o 
   1  14   4        0.37        2.26      8.38 o 
   2  14   4      275.29      246.02     17.80 o 
   3  14   4       89.58       86.11     12.92 o 
   4  14   4      214.44      204.42     16.95 o 
   5  14   4      177.54      177.17     16.60 o 
   6  14   4      560.46      576.26     31.64 o 
   7  14   4       26.07       20.34     13.42 o 
   8  14   4      570.96      603.21     67.07 o 
   9  14   4       43.05       60.00     15.84 o 
  10  14   4       81.40      162.84     33.19 o 
 -10  15   4        0.82        5.01     10.27 o 
  -9  15   4       62.21       85.04     18.20 o 
  -8  15   4      196.06      170.63     22.18 o 
  -7  15   4       89.06      106.72     19.06 o 
  -6  15   4       92.07      102.70     17.94 o 
  -5  15   4      691.97      685.97     40.62 o 
  -4  15   4       83.77       71.57     16.78 o 
  -3  15   4      733.83      659.81     82.52 o 
  -2  15   4       48.68       37.51     17.15 o 
  -1  15   4      495.40      520.27     23.99 o 
   0  15   4        0.71      -11.97      7.98 o 
   1  15   4      580.07      616.66     25.10 o 
   2  15   4      350.89      389.66     21.67 o 
   3  15   4      193.70      226.87     20.31 o 
   4  15   4        1.66        1.58      8.64 o 
   5  15   4      335.31      362.59     21.20 o 
   6  15   4       31.23       32.68     17.29 o 
   7  15   4        0.77       -3.37     12.97 o 
   8  15   4       51.23       34.53     16.94 o 
   9  15   4        3.15        9.59     11.35 o 
  -9  16   4       22.54       36.39     13.83 o 
  -8  16   4        0.71       30.42     13.69 o 
  -7  16   4      245.75      266.77     26.89 o 
  -6  16   4       25.30       28.41     13.66 o 
  -5  16   4      478.25      553.21     37.86 o 
  -4  16   4      836.52      767.16     37.64 o 
  -3  16   4       29.54       29.62     18.15 o 
  -2  16   4      560.67      543.82     70.18 o 
  -1  16   4      519.54      477.98     29.29 o 
   0  16   4       67.19       89.03     18.18 o 
   1  16   4       40.72       32.56     14.42 o 
   2  16   4       19.36       35.21     14.42 o 
   3  16   4        2.26        9.77      9.48 o 
   4  16   4        1.31        8.30      9.56 o 
   5  16   4        0.02        5.63      9.23 o 
   6  16   4       31.37       34.37     14.29 o 
   7  16   4        7.44        0.00      9.77 o 
  -7  17   4       22.13       17.60     22.99 o 
  -6  17   4        0.35      -11.98     11.60 o 
  -5  17   4      111.40      104.50     23.68 o 
  -4  17   4       92.88       76.05     18.70 o 
  -3  17   4      313.18      330.66     28.18 o 
  -2  17   4      134.61      201.94     24.52 o 
  -1  17   4       48.25       55.30     17.48 o 
   0  17   4        1.61       -4.40     11.56 o 
   1  17   4        0.94        6.85     12.93 o 
   2  17   4      193.45      247.28     34.57 o 
   3  17   4        7.75        3.17     10.75 o 
   4  17   4       59.71      133.39     53.24 o 
   5  17   4       29.94       58.33     14.17 o 
  -4  18   4      230.29      222.85     47.02 o 
  -3  18   4      130.02      160.12     22.72 o 
  -2  18   4       73.55       90.54     26.45 o 
  -1  18   4      161.85      158.57     22.49 o 
   0  18   4        4.62        8.69     11.86 o 
   1  18   4        7.40       30.94     14.89 o 
   2  18   4       62.30       70.48     16.77 o 
   3  18   4       29.34       35.19     23.51 o 
 -17   0   5      174.32      211.24     36.99 o 
 -15   0   5      197.47      227.15     34.92 o 
 -13   0   5     3087.47     2686.37     83.67 o 
 -11   0   5     1717.15     1699.64     61.20 o 
  -9   0   5     4106.09     4564.75     86.09 o 
  -7   0   5      167.36       90.58     14.18 o 
  -5   0   5     1365.44     1056.57     32.15 o 
  -3   0   5     2610.53     2993.38     48.06 o 
  -1   0   5     9244.36    10837.44     87.47 o 
   1   0   5    12042.12    11965.71     94.21 o 
   3   0   5     1128.73     1025.99     31.46 o 
   5   0   5      363.65      308.60     30.08 o 
   7   0   5     1352.49     1469.03     55.66 o 
   9   0   5      148.65      267.25     89.55 o 
  11   0   5        3.68       22.28     17.09 o 
  13   0   5     2658.50     2790.78     90.93 o 
  15   0   5       13.77       22.13     17.98 o 
 -17   1   5        1.46        2.01     10.53 o 
 -16   1   5      392.96      384.79     29.40 o 
 -15   1   5        2.89       -2.12     11.97 o 
 -14   1   5      113.70       94.01     17.60 o 
 -13   1   5      119.40       98.53     17.22 o 
 -12   1   5     1146.06      954.47     35.31 o 
 -11   1   5       38.22       32.41     11.86 o 
 -10   1   5     1550.86     1353.27     52.03 o 
  -9   1   5     3028.69     3338.08     52.68 o 
  -8   1   5      545.31      414.19     19.05 o 
  -7   1   5      392.96      310.33     16.26 o 
  -6   1   5      698.40      738.07     36.13 o 
  -5   1   5     2060.38     1994.50     75.20 o 
  -4   1   5     3899.28     4294.63     75.37 o 
  -3   1   5     2926.69     3067.48     96.11 o 
  -2   1   5     1455.41     1881.74    191.88 o 
  -1   1   5     1596.39     2273.11     27.58 o 
   0   1   5     8674.34     9619.98    181.86 o 
   1   1   5       83.99       72.18      7.93 o 
   2   1   5     2963.40     2708.60     48.32 o 
   3   1   5        0.70        3.25      2.82 o 
   4   1   5      649.80      652.04     16.04 o 
   5   1   5      477.61      532.10     28.83 o 
   6   1   5      823.13      819.48     21.22 o 
   7   1   5      113.64      148.10     20.31 o 
   8   1   5      537.32      539.00     20.55 o 
   9   1   5        0.83        5.72      9.92 o 
  10   1   5       63.81       84.89     20.96 o 
  11   1   5        0.45      -11.97      9.25 o 
  12   1   5        1.94        4.47     12.48 o 
  13   1   5      110.12      140.22     25.20 o 
  14   1   5       70.27       46.97     20.93 o 
  15   1   5      116.67      157.23     24.70 o 
 -17   2   5      347.18      294.22     28.55 o 
 -16   2   5       11.15       20.39     13.19 o 
 -15   2   5      242.56      201.71     30.42 o 
 -14   2   5        4.82       16.67     11.88 o 
 -13   2   5      446.69      379.21     25.79 o 
 -12   2   5      241.52      207.25     20.40 o 
 -11   2   5     1456.04     1347.98     39.48 o 
 -10   2   5       15.08       16.38      9.88 o 
  -9   2   5     4890.15     4328.78     59.63 o 
  -8   2   5     1197.76     1161.54     40.80 o 
  -7   2   5      328.74      196.84     13.44 o 
  -6   2   5     1953.54     2248.88     35.46 o 
  -5   2   5       59.45       39.81      6.89 o 
  -4   2   5      770.60     1020.73     20.68 o 
  -3   2   5     2889.81     2969.79    151.78 o 
  -2   2   5     6685.26     8114.05   1224.56 o 
  -1   2   5     4506.23     5216.81    817.36 o 
   0   2   5    29146.86    31637.95    656.17 o 
   1   2   5     3070.21     2812.75     40.97 o 
   2   2   5     4724.02     5401.79    117.07 o 
   3   2   5      325.21      344.05      9.39 o 
   4   2   5       22.15       31.00      4.63 o 
   5   2   5     1547.00     1769.39     42.60 o 
   6   2   5      171.40      195.38     13.34 o 
   7   2   5      461.57      373.94     22.29 o 
   8   2   5     2027.43     2204.10     34.79 o 
   9   2   5     2870.62     2906.15     60.48 o 
  10   2   5      215.42      223.75     29.69 o 
  11   2   5      947.55      902.72     29.11 o 
  12   2   5        1.01      -13.41     24.83 o 
  13   2   5       18.24       22.42     14.79 o 
  14   2   5        0.11       -2.30     11.27 o 
  15   2   5      131.22      194.78     46.81 o 
 -16   3   5     1169.71     1033.88     44.35 o 
 -15   3   5        2.31        9.92     13.00 o 
 -14   3   5      844.51      783.92     35.45 o 
 -13   3   5        3.41        1.61      8.82 o 
 -12   3   5     2911.90     2813.96     46.90 o 
 -11   3   5     1198.31     1205.79     30.65 o 
 -10   3   5     1295.16     1271.28     29.27 o 
  -9   3   5     1031.64     1091.44     32.00 o 
  -8   3   5      880.93      874.90     26.48 o 
  -7   3   5      121.80      134.27      9.94 o 
  -6   3   5      142.19      107.05      8.52 o 
  -5   3   5      941.38     1318.31     40.50 o 
  -4   3   5      201.91      200.93      8.25 o 
  -3   3   5     1535.43     1715.83     37.06 o 
  -2   3   5     3332.44     3573.06     54.49 o 
  -1   3   5      389.14      411.95     11.81 o 
   0   3   5     5802.14     5485.89    871.10 o 
   1   3   5    18372.63    20600.52   1777.44 o 
   2   3   5     1508.48     1452.41    101.44 o 
   3   3   5      190.33      138.60      9.30 o 
   4   3   5      450.56      459.49     16.06 o 
   5   3   5       46.91       38.91      9.77 o 
   6   3   5      152.53      102.33      8.30 o 
   7   3   5     1343.35     1750.84     23.31 o 
   8   3   5      482.95      460.72     19.50 o 
   9   3   5     1349.50     1573.42     51.59 o 
  10   3   5      528.68      536.19     23.42 o 
  11   3   5     1151.11     1241.61     36.70 o 
  12   3   5      284.59      280.65     26.12 o 
  13   3   5       22.17       15.62     13.88 o 
  14   3   5      617.74      582.12     51.31 o 
  15   3   5       47.59       59.15     18.90 o 
 -16   4   5       52.87       83.12     17.69 o 
 -15   4   5      535.16      480.33     35.09 o 
 -14   4   5        4.02        4.85     11.27 o 
 -13   4   5      812.63      631.99     24.53 o 
 -12   4   5       40.29       38.96     10.37 o 
 -11   4   5     1480.70     1155.25     58.39 o 
 -10   4   5      133.81      131.77     12.41 o 
  -9   4   5     1280.43     1158.46     30.94 o 
  -8   4   5        5.01        1.05      5.58 o 
  -7   4   5       20.73        3.91      5.45 o 
  -6   4   5     2218.38     1953.74     25.69 o 
  -5   4   5      911.61      711.34     15.11 o 
  -4   4   5     4304.60     3507.50     53.05 o 
  -3   4   5     5351.86     5479.60     60.09 o 
  -2   4   5     1726.06     1999.88     27.50 o 
  -1   4   5     2372.55     2271.86     35.03 o 
   0   4   5        0.39        8.47      3.86 o 
   1   4   5       28.50       39.37      3.33 o 
   2   4   5      230.01      276.30     25.60 o 
   3   4   5      116.88      133.36     21.89 o 
   4   4   5        8.61       18.05     17.53 o 
   5   4   5      330.17      234.14      7.94 o 
   6   4   5      579.26      588.53     93.40 o 
   7   4   5      585.20      632.41     83.73 o 
   8   4   5     1134.60     1188.50    202.03 o 
   9   4   5      264.49      376.37    112.07 o 
  10   4   5      614.22      435.00     89.13 o 
  11   4   5       24.82       11.12     54.54 o 
  12   4   5      259.59      231.93     23.64 o 
  13   4   5      240.90      299.84     29.56 o 
  14   4   5      493.01      506.71     28.55 o 
 -16   5   5      482.77      422.77     29.94 o 
 -15   5   5       83.70       53.69     15.94 o 
 -14   5   5       42.33       59.91     15.80 o 
 -13   5   5       21.87        8.42      8.76 o 
 -12   5   5      977.62      940.55     35.48 o 
 -11   5   5     1357.63     1250.46     31.37 o 
 -10   5   5     1937.41     2066.65     37.92 o 
  -9   5   5        0.68       -3.00      6.35 o 
  -8   5   5      588.91      465.26     17.50 o 
  -7   5   5       90.80      108.48      8.59 o 
  -6   5   5       74.32       92.43      7.67 o 
  -5   5   5      208.39      184.03      9.24 o 
  -4   5   5      240.71      279.20      9.84 o 
  -3   5   5     2973.88     3263.89     60.92 o 
  -2   5   5     1794.53     1734.26     18.61 o 
  -1   5   5      904.49     1118.95     20.88 o 
   0   5   5      170.26      193.71      9.62 o 
   1   5   5     2782.81     2778.58     60.28 o 
   2   5   5     9335.49     9574.26     93.95 o 
   3   5   5      245.22      302.92      9.03 o 
   4   5   5       51.44       65.42      5.45 o 
   5   5   5     1978.56     2167.75    157.40 o 
   6   5   5     4428.96     4500.95    360.90 o 
   7   5   5      158.56      184.24     43.04 o 
   8   5   5     1968.53     2005.07    316.34 o 
   9   5   5      140.21      200.45     51.90 o 
  10   5   5       34.98       25.92     30.24 o 
  11   5   5      159.36      153.20     33.53 o 
  12   5   5       19.49        5.37     12.43 o 
  13   5   5      123.66      142.50     52.33 o 
  14   5   5       23.36       65.81     16.55 o 
 -16   6   5        3.00       -6.88      9.79 o 
 -15   6   5      405.12      371.75     27.33 o 
 -14   6   5      469.54      431.65     29.21 o 
 -13   6   5     1913.17     1788.79     39.96 o 
 -12   6   5       52.09       56.92     11.97 o 
 -11   6   5     1939.05     1747.83     36.90 o 
 -10   6   5     1110.73     1067.87     28.14 o 
  -9   6   5      455.76      435.84     16.51 o 
  -8   6   5      106.83      151.71     10.79 o 
  -7   6   5     1773.73     1557.52     25.47 o 
  -6   6   5       50.24       42.42      6.56 o 
  -5   6   5     2267.30     2388.09     60.73 o 
  -4   6   5     4422.48     4260.06    151.08 o 
  -3   6   5     1735.85     1543.41     26.88 o 
  -2   6   5     1243.56     1349.09     17.17 o 
  -1   6   5       24.25       50.13      6.78 o 
   0   6   5      584.76      473.58     29.40 o 
   1   6   5        4.36        7.20      4.42 o 
   2   6   5     4265.17     4709.45     72.45 o 
   3   6   5     3302.37     3452.91     53.71 o 
   4   6   5       17.26       25.84      5.06 o 
   5   6   5       19.93       24.33      4.82 o 
   6   6   5     1096.68     1303.51     25.22 o 
   7   6   5       16.05       20.03      7.78 o 
   8   6   5      633.49      645.14     20.76 o 
   9   6   5      126.98      158.47     57.56 o 
  10   6   5     1592.66     1794.63     43.58 o 
  11   6   5       20.48        7.36     21.65 o 
  12   6   5      595.50      573.03     38.50 o 
  13   6   5      190.57      194.69     32.52 o 
  14   6   5       13.36       24.63     18.19 o 
 -15   7   5       24.45       44.14     15.06 o 
 -14   7   5      300.44      296.95     26.04 o 
 -13   7   5      101.82      145.67     15.36 o 
 -12   7   5     1500.59     1234.15     33.55 o 
 -11   7   5       88.39       85.53     12.75 o 
 -10   7   5      357.63      368.50     21.01 o 
  -9   7   5      441.07      413.01     16.58 o 
  -8   7   5      141.65      142.17     10.87 o 
  -7   7   5     3778.50     3895.77     70.07 o 
  -6   7   5     1754.42     1744.34     26.84 o 
  -5   7   5     2136.11     1602.02     31.20 o 
  -4   7   5      102.96       89.74      8.93 o 
  -3   7   5     3822.53     3382.90     78.16 o 
  -2   7   5     6150.42     6376.94    197.12 o 
  -1   7   5      457.13      576.87     17.39 o 
   0   7   5     1422.56     1521.62     26.35 o 
   1   7   5     1982.96     2239.49     31.52 o 
   2   7   5     1094.09     1176.50     28.93 o 
   3   7   5      548.13      712.47     14.10 o 
   4   7   5      506.94      532.17     13.47 o 
   5   7   5      966.23     1164.61     33.45 o 
   6   7   5       62.80       64.07      9.02 o 
   7   7   5        6.19        9.57      7.44 o 
   8   7   5      739.30      678.09     21.91 o 
   9   7   5      996.71      990.43     52.29 o 
  10   7   5        1.54       -5.36     10.41 o 
  11   7   5       30.91        6.76     28.32 o 
  12   7   5       19.49       11.40     35.78 o 
  13   7   5      423.77      492.84     43.23 o 
  14   7   5       83.11       99.43     18.05 o 
 -15   8   5      143.44      179.74     26.10 o 
 -14   8   5      486.12      512.71     31.40 o 
 -13   8   5      859.92      839.24     37.51 o 
 -12   8   5     1310.86     1149.65     32.48 o 
 -11   8   5        3.41        4.12      7.73 o 
 -10   8   5      683.14      629.46     25.80 o 
  -9   8   5     1532.67     1493.89     41.88 o 
  -8   8   5       39.83       51.63      8.78 o 
  -7   8   5      595.45      521.81     20.16 o 
  -6   8   5     1236.60     1281.38     49.53 o 
  -5   8   5     2217.58     2325.28     71.52 o 
  -4   8   5       37.84       26.19      5.60 o 
  -3   8   5     1147.49     1133.41     25.20 o 
  -2   8   5      240.33      232.32      8.81 o 
  -1   8   5      775.10      733.11     20.36 o 
   0   8   5      287.96      358.67     14.90 o 
   1   8   5      371.65      274.91     13.17 o 
   2   8   5      179.35      229.36     12.68 o 
   3   8   5     1234.07     1220.57     33.51 o 
   4   8   5      242.99      201.06     12.57 o 
   5   8   5        5.36       16.44      7.48 o 
   6   8   5        8.75       20.22      7.32 o 
   7   8   5      481.28      492.74     19.03 o 
   8   8   5     1522.76     1712.23     53.00 o 
   9   8   5      161.05      225.55     45.58 o 
  10   8   5      124.18      140.49     50.13 o 
  11   8   5      191.65      212.75     32.16 o 
  12   8   5      190.13      181.69     35.78 o 
  13   8   5        6.94      -14.02     40.45 o 
 -15   9   5      104.67      112.81     19.90 o 
 -14   9   5      280.62      315.02     27.24 o 
 -13   9   5      674.17      598.07     33.09 o 
 -12   9   5      874.00      778.66     28.38 o 
 -11   9   5     2004.80     1958.04     56.69 o 
 -10   9   5      195.91      215.33     14.49 o 
  -9   9   5       10.31        5.64      7.72 o 
  -8   9   5        3.68       -6.50      6.22 o 
  -7   9   5       11.95        4.06      6.49 o 
  -6   9   5      635.64      673.89     23.92 o 
  -5   9   5      535.55      584.97     23.01 o 
  -4   9   5      732.89      819.10     37.19 o 
  -3   9   5      620.41      745.65     42.29 o 
  -2   9   5        9.18        7.85      6.16 o 
  -1   9   5      346.03      285.10     14.23 o 
   0   9   5      891.12      799.79     23.12 o 
   1   9   5      165.56      114.16     10.47 o 
   2   9   5        0.26        1.85      7.12 o 
   3   9   5       16.26        8.02      6.59 o 
   4   9   5      624.21      668.08     20.02 o 
   5   9   5      283.05      264.59     31.84 o 
   6   9   5        1.87      -13.35      8.90 o 
   7   9   5      165.42      165.64     30.81 o 
   8   9   5      163.83      177.23     28.96 o 
   9   9   5     1022.62     1212.74     48.28 o 
  10   9   5       38.70       59.98     21.90 o 
  11   9   5      249.93      269.32     34.87 o 
  12   9   5       65.74       83.79     26.15 o 
  13   9   5       54.42       85.37     30.25 o 
 -14  10   5       14.46       32.32     21.44 o 
 -13  10   5      382.59      439.96     58.95 o 
 -12  10   5      307.05      266.07     17.03 o 
 -11  10   5      229.08      212.48     16.33 o 
 -10  10   5     1180.15     1114.72     27.65 o 
  -9  10   5      316.55      291.54     15.85 o 
  -8  10   5      214.24      244.14     14.17 o 
  -7  10   5       72.65       57.53      9.29 o 
  -6  10   5     4428.15     4191.49    141.03 o 
  -5  10   5     1473.95     1211.48     63.80 o 
  -4  10   5     2993.39     2473.89    140.05 o 
  -3  10   5     3546.49     3511.02     48.01 o 
  -2  10   5     1639.44     1465.56     30.74 o 
  -1  10   5     1170.60     1136.29     28.39 o 
   0  10   5       62.00       67.90      9.55 o 
   1  10   5        1.92        2.71      6.60 o 
   2  10   5        2.14       10.23      6.72 o 
   3  10   5     1198.56     1222.19     26.37 o 
   4  10   5     1068.24      957.12     24.15 o 
   5  10   5       36.97       49.87      9.36 o 
   6  10   5        5.72       16.22     17.59 o 
   7  10   5       19.12        5.44     11.84 o 
   8  10   5     2026.55     2060.82     43.75 o 
   9  10   5       30.94       11.10     17.51 o 
  10  10   5      368.50      363.09    113.75 o 
  11  10   5       33.68       58.35     21.62 o 
  12  10   5      119.38      145.29     28.55 o 
 -13  11   5       21.98       55.13     16.39 o 
 -12  11   5       20.17        3.41      9.18 o 
 -11  11   5      240.23      249.86     18.99 o 
 -10  11   5      656.12      649.93     25.95 o 
  -9  11   5       30.78       17.41      9.55 o 
  -8  11   5      205.62      205.88     16.20 o 
  -7  11   5      204.57      217.87     16.34 o 
  -6  11   5      329.73      290.22     16.99 o 
  -5  11   5     1015.62      916.51     62.10 o 
  -4  11   5      172.01      144.28     12.58 o 
  -3  11   5      847.35      914.74     26.59 o 
  -2  11   5      611.76      544.67     27.51 o 
  -1  11   5     1646.76     1589.92     36.05 o 
   0  11   5     1128.16     1142.46     28.20 o 
   1  11   5     1058.81      941.84     26.41 o 
   2  11   5      385.65      370.82     18.91 o 
   3  11   5     2434.06     2305.42     49.50 o 
   4  11   5      179.08      177.74     21.46 o 
   5  11   5     3678.71     3956.47     60.74 o 
   6  11   5      274.08      270.26     50.50 o 
   7  11   5      257.89      378.28     64.96 o 
   8  11   5       50.94       48.85     42.18 o 
   9  11   5      323.99      341.76     79.69 o 
  10  11   5       43.48       45.56     21.37 o 
  11  11   5        1.90        2.37     16.60 o 
  12  11   5        0.09       30.14     16.38 o 
 -13  12   5       54.77       30.20     14.29 o 
 -12  12   5      437.97      410.98     22.77 o 
 -11  12   5      213.76      221.07     18.68 o 
 -10  12   5      209.88      244.92     18.52 o 
  -9  12   5      208.95      248.45     17.77 o 
  -8  12   5        8.41       14.81      8.87 o 
  -7  12   5        2.70       -1.52      7.51 o 
  -6  12   5      214.90      202.81     15.87 o 
  -5  12   5       66.56       62.96     10.60 o 
  -4  12   5      253.07      215.20     17.97 o 
  -3  12   5      853.69      876.49     36.48 o 
  -2  12   5     1613.98     1537.21     34.60 o 
  -1  12   5     1980.14     1999.51     53.24 o 
   0  12   5     1739.85     1582.99     40.23 o 
   1  12   5     1218.04     1121.03     31.00 o 
   2  12   5      199.07      179.30     14.36 o 
   3  12   5      642.76      633.77     22.19 o 
   4  12   5      887.97      966.21     31.35 o 
   5  12   5      394.04      342.67     38.62 o 
   6  12   5      315.62      310.27     51.54 o 
   7  12   5      210.95      244.16     21.44 o 
   8  12   5      204.54      227.30     21.18 o 
   9  12   5       28.50       29.19     13.55 o 
  10  12   5      166.94      246.11     31.93 o 
  11  12   5      173.13      207.79     39.76 o 
 -12  13   5        4.97       24.41     12.04 o 
 -11  13   5      264.74      261.54     18.79 o 
 -10  13   5      100.98      101.92     14.51 o 
  -9  13   5      742.38      697.79     27.00 o 
  -8  13   5      426.04      369.70     20.75 o 
  -7  13   5      821.66      775.25     30.94 o 
  -6  13   5      759.97      762.34     32.43 o 
  -5  13   5     1017.20      881.39     64.76 o 
  -4  13   5      182.04      158.08     22.67 o 
  -3  13   5      456.52      416.51     20.70 o 
  -2  13   5      126.45      113.27     13.57 o 
  -1  13   5       60.09       69.28     11.88 o 
   0  13   5      256.09      244.53     16.68 o 
   1  13   5      301.51      286.29     18.28 o 
   2  13   5     1840.16     1502.11    115.11 o 
   3  13   5       32.09       38.76     10.11 o 
   4  13   5       72.32       86.89     12.27 o 
   5  13   5      447.76      437.96     20.14 o 
   6  13   5        2.68       22.56     12.59 o 
   7  13   5      523.80      528.31     31.35 o 
   8  13   5        2.45        8.05     12.35 o 
   9  13   5      562.83      589.38     61.89 o 
  10  13   5        5.65       24.89     16.94 o 
 -11  14   5        1.41       15.46     10.33 o 
 -10  14   5      104.94      124.78     15.30 o 
  -9  14   5        0.36        1.91      8.39 o 
  -8  14   5      228.12      240.30     18.04 o 
  -7  14   5        0.34       -1.69      7.61 o 
  -6  14   5      287.43      233.88     17.16 o 
  -5  14   5       16.43       11.01      8.41 o 
  -4  14   5        2.37       11.61      7.94 o 
  -3  14   5       19.64       29.66     10.62 o 
  -2  14   5      288.78      272.89     18.08 o 
  -1  14   5      904.04      908.47     28.92 o 
   0  14   5      176.89      183.73     16.26 o 
   1  14   5      125.99      135.02     22.70 o 
   2  14   5      213.34      243.03     18.02 o 
   3  14   5      630.14      558.35     24.20 o 
   4  14   5     2185.50     2075.86     44.25 o 
   5  14   5       58.83       70.96     12.46 o 
   6  14   5     1263.84     1268.31     45.09 o 
   7  14   5      105.10       96.40     17.62 o 
   8  14   5      514.05      611.74     34.26 o 
   9  14   5      229.48      265.59     31.81 o 
 -10  15   5       68.75      106.27     25.76 o 
  -9  15   5      147.77      196.76     24.19 o 
  -8  15   5        3.63        8.86     10.30 o 
  -7  15   5        1.22       -3.04      7.28 o 
  -6  15   5       41.57       46.53     10.18 o 
  -5  15   5       40.54       43.99     10.46 o 
  -4  15   5      724.31      595.94     71.66 o 
  -3  15   5      518.37      550.73     25.11 o 
  -2  15   5       23.96       11.01      9.75 o 
  -1  15   5      951.33      894.95     30.16 o 
   0  15   5      342.70      282.59     18.44 o 
   1  15   5      124.64      133.17     14.98 o 
   2  15   5      319.54      329.33     20.28 o 
   3  15   5      646.41      640.23     27.40 o 
   4  15   5        0.14       -1.29      9.92 o 
   5  15   5      255.82      256.61     24.21 o 
   6  15   5        0.13       13.24     11.97 o 
   7  15   5      215.38      244.97     24.08 o 
   8  15   5       13.74       13.52     12.30 o 
  -8  16   5      530.24      526.01     32.51 o 
  -7  16   5        0.69       -1.55     11.52 o 
  -6  16   5        1.88        5.03     12.06 o 
  -5  16   5       82.11       92.09     18.21 o 
  -4  16   5      414.59      410.89     35.61 o 
  -3  16   5        0.57        7.63     12.27 o 
  -2  16   5      376.91      410.77     22.13 o 
  -1  16   5      229.64      238.07     19.11 o 
   0  16   5       41.96       57.14     12.30 o 
   1  16   5        5.46        6.91     11.17 o 
   2  16   5       15.00       32.71     10.98 o 
   3  16   5       55.05       35.13     10.78 o 
   4  16   5       12.24        3.72     12.81 o 
   5  16   5       86.80       87.54     19.71 o 
   6  16   5      191.36      196.04     23.19 o 
   7  16   5        0.06       10.37     17.81 o 
  -7  17   5      168.12      160.17     23.10 o 
  -6  17   5       65.44       71.07     16.14 o 
  -5  17   5       78.12       96.86     19.43 o 
  -4  17   5       49.67       26.05     15.15 o 
  -3  17   5      336.94      350.74     27.82 o 
  -2  17   5      123.69      126.52     22.47 o 
  -1  17   5      356.37      404.52     29.42 o 
   0  17   5      206.45      224.09     24.93 o 
   1  17   5      229.67      225.43     23.95 o 
   2  17   5       89.75       82.20     18.46 o 
   3  17   5      287.49      324.32     35.27 o 
   4  17   5        5.61       20.61     11.03 o 
   5  17   5      263.38      276.24     34.23 o 
  -4  18   5      204.76      244.10     26.32 o 
  -3  18   5       39.67       62.09     16.01 o 
  -2  18   5      415.61      431.78     30.80 o 
  -1  18   5       41.96       69.36     21.61 o 
   0  18   5      451.72      399.99     29.70 o 
   1  18   5       18.63       25.73     17.29 o 
   2  18   5      167.74      177.88     22.34 o 
 -16   0   6      105.16      128.27     29.73 o 
 -14   0   6       37.88       21.78     17.98 o 
 -12   0   6      799.41      834.26     47.71 o 
 -10   0   6     2756.05     2730.62     70.88 o 
  -8   0   6      190.23      175.98     19.36 o 
  -6   0   6       70.09       84.36     12.79 o 
  -4   0   6     3257.83     3475.34     56.70 o 
  -2   0   6    40693.17    47189.86    207.44 o 
   0   0   6      197.93      218.51     15.21 o 
   2   0   6     3283.13     3622.76     29.60 o 
   4   0   6     9165.21     9791.77    164.05 o 
   6   0   6      516.20      490.24     26.72 o 
   8   0   6     4086.32     4405.90    158.00 o 
  10   0   6     3377.89     3453.84    104.41 o 
  12   0   6     3720.97     3730.99     84.36 o 
  14   0   6     1475.67     1617.53    138.99 o 
 -17   1   6      135.16      124.89     22.37 o 
 -16   1   6      229.71      236.12     25.78 o 
 -15   1   6       29.01       13.44     12.46 o 
 -14   1   6       21.45       17.30     13.19 o 
 -13   1   6       58.61       22.69     13.14 o 
 -12   1   6       78.77       65.56     15.13 o 
 -11   1   6      157.07      136.29     16.22 o 
 -10   1   6       73.97       53.78     12.33 o 
  -9   1   6     2736.40     2367.08     56.18 o 
  -8   1   6        1.67        2.85      7.21 o 
  -7   1   6     1852.87     1454.86     31.02 o 
  -6   1   6       75.72       81.12      9.01 o 
  -5   1   6       93.72       51.41      7.57 o 
  -4   1   6      461.36      468.84     48.40 o 
  -3   1   6    30707.97    37285.93    252.56 o 
  -2   1   6      518.36      594.67     24.89 o 
  -1   1   6    18317.39    21967.98    311.34 o 
   0   1   6    10450.56    11094.41     65.05 o 
   1   1   6      597.10      502.88     19.96 o 
   2   1   6     2337.23     2352.55     35.53 o 
   3   1   6     9476.45     9176.48     73.62 o 
   4   1   6     7010.25     7769.73    137.91 o 
   5   1   6    15109.32    15403.01    141.45 o 
   6   1   6      233.12      195.98     24.75 o 
   7   1   6      885.06      892.79     24.58 o 
   8   1   6      369.66      398.36     19.88 o 
   9   1   6     4651.20     5650.85    215.92 o 
  10   1   6      918.18      864.31     32.41 o 
  11   1   6      785.65      858.24     33.37 o 
  12   1   6       67.69      100.07     26.04 o 
  13   1   6     1218.78     1313.02     35.93 o 
  14   1   6        4.82        7.60     11.64 o 
 -16   2   6      454.40      438.46     39.76 o 
 -15   2   6       52.77       54.74     15.51 o 
 -14   2   6       43.73       41.15     14.87 o 
 -13   2   6       91.56       82.64     16.47 o 
 -12   2   6     1249.18     1118.40     37.74 o 
 -11   2   6      311.52      302.41     20.90 o 
 -10   2   6      740.01      611.31     26.59 o 
  -9   2   6      132.00      101.58     12.60 o 
  -8   2   6     7650.69     7727.23    132.76 o 
  -7   2   6        4.34        7.60      6.96 o 
  -6   2   6     6933.25     6765.07    114.61 o 
  -5   2   6      619.38      664.34     44.08 o 
  -4   2   6      511.70      788.71     19.02 o 
  -3   2   6      867.75      873.22     18.91 o 
  -2   2   6    40124.16    42621.56   6619.72 o 
  -1   2   6     6556.69     7590.39    152.57 o 
   0   2   6     1629.45     1782.79     61.03 o 
   1   2   6      858.27      764.64     28.00 o 
   2   2   6      210.72      214.11     13.27 o 
   3   2   6      679.31      539.19     11.70 o 
   4   2   6     2272.61     2340.98     39.76 o 
   5   2   6        8.85        4.90      4.78 o 
   6   2   6      395.80      306.10     19.76 o 
   7   2   6      722.41      702.86     34.93 o 
   8   2   6     4481.25     4759.25    152.20 o 
   9   2   6      888.19      963.43     33.78 o 
  10   2   6       86.53      114.56     26.55 o 
  11   2   6       37.17       50.52     13.51 o 
  12   2   6     1724.99     1584.97     61.63 o 
  13   2   6       21.99       38.07     25.95 o 
  14   2   6      379.27      412.87     27.02 o 
 -16   3   6        0.44        3.24     26.45 o 
 -15   3   6        4.93        8.75     11.93 o 
 -14   3   6        0.19       14.61      8.84 o 
 -13   3   6      535.81      540.77     23.65 o 
 -12   3   6      127.64      108.23     14.43 o 
 -11   3   6     3759.31     3755.18     52.20 o 
 -10   3   6      690.66      525.56     24.50 o 
  -9   3   6     3894.57     3605.39     55.45 o 
  -8   3   6      481.85      427.65     19.90 o 
  -7   3   6     3083.59     3068.61     44.68 o 
  -6   3   6      766.49      762.74     21.67 o 
  -5   3   6       34.37       21.60      5.31 o 
  -4   3   6      191.55      192.42      9.48 o 
  -3   3   6      150.48      231.77      9.13 o 
  -2   3   6     4198.88     4879.58    113.88 o 
  -1   3   6     8089.71     8359.70   1308.70 o 
   0   3   6      185.41      223.91     30.49 o 
   1   3   6     7783.89     7728.01    637.95 o 
   2   3   6        1.28        4.09      2.68 o 
   3   3   6      114.01      235.83     13.14 o 
   4   3   6     2893.54     3064.72     42.26 o 
   5   3   6      941.25      926.07     23.80 o 
   6   3   6      147.13      190.80     10.43 o 
   7   3   6     1100.18      902.25     26.80 o 
   8   3   6      439.11      377.85     18.95 o 
   9   3   6     1631.24     1522.11     36.78 o 
  10   3   6      330.89      284.21     21.99 o 
  11   3   6     1181.61     1342.89     46.36 o 
  12   3   6        4.81        3.47     11.90 o 
  13   3   6     1561.79     1608.86     46.11 o 
  14   3   6       75.86      136.27     24.22 o 
 -16   4   6      261.79      238.86     25.79 o 
 -15   4   6       80.82       63.71     16.85 o 
 -14   4   6       24.24       19.01      9.18 o 
 -13   4   6       50.36       69.71     12.17 o 
 -12   4   6     1688.11     1630.73     61.14 o 
 -11   4   6      234.40      254.28     26.20 o 
 -10   4   6     3436.58     3089.17     48.73 o 
  -9   4   6       59.65       58.70      9.55 o 
  -8   4   6     4366.96     4131.97    113.66 o 
  -7   4   6       93.62       77.25     12.50 o 
  -6   4   6      646.90      498.43     15.85 o 
  -5   4   6     1916.33     1975.25     61.63 o 
  -4   4   6     3743.77     3871.20     58.98 o 
  -3   4   6       69.93       72.66      5.50 o 
  -2   4   6    11610.58    12098.33    127.16 o 
  -1   4   6      457.37      557.24     21.41 o 
   0   4   6      336.74      294.31     10.89 o 
   1   4   6      369.73      272.56     30.76 o 
   2   4   6      269.06      231.77     17.66 o 
   3   4   6      606.91      830.39     63.94 o 
   4   4   6      340.18      238.31     50.46 o 
   5   4   6     3990.29     4350.20    306.39 o 
   6   4   6       49.51       15.68     11.72 o 
   7   4   6        9.01       -6.51     28.56 o 
   8   4   6      712.90      839.63    177.36 o 
   9   4   6       33.61       47.36    149.39 o 
  10   4   6       38.63       25.27     33.99 o 
  11   4   6      237.77      199.66     67.57 o 
  12   4   6      950.37      966.82     64.22 o 
  13   4   6       29.89       52.67     15.89 o 
  14   4   6      144.95      190.73     31.10 o 
 -16   5   6       90.55       98.71     18.61 o 
 -15   5   6      605.87      554.94     55.66 o 
 -14   5   6        9.54       16.45      9.29 o 
 -13   5   6      251.22      271.58     18.73 o 
 -12   5   6       33.77       56.54     11.88 o 
 -11   5   6       32.16       45.20     11.08 o 
 -10   5   6     1305.07     1316.65     44.56 o 
  -9   5   6        5.57       10.52      7.52 o 
  -8   5   6      177.88      187.49     12.95 o 
  -7   5   6      417.07      461.22     15.47 o 
  -6   5   6     3119.35     3331.43     35.96 o 
  -5   5   6     4640.03     4686.28     92.72 o 
  -4   5   6     1503.24     1654.71     21.76 o 
  -3   5   6     8396.49     7647.72     54.14 o 
  -2   5   6      618.30      630.78     11.08 o 
  -1   5   6     4898.94     4388.73     42.08 o 
   0   5   6       16.72       19.65      5.04 o 
   1   5   6     1140.90      999.35     32.88 o 
   2   5   6     1208.56     1109.97     23.73 o 
   3   5   6      176.96      147.95     23.04 o 
   4   5   6      330.24      410.68     41.94 o 
   5   5   6      116.44       92.59     27.44 o 
   6   5   6       60.78       53.95     31.56 o 
   7   5   6     1820.56     1832.90    190.85 o 
   8   5   6      112.68      111.66     40.97 o 
   9   5   6       30.64        8.60     14.22 o 
  10   5   6       59.25        2.01     97.96 o 
  11   5   6        2.79       -1.40     40.17 o 
  12   5   6      238.37      301.10     66.78 o 
  13   5   6       67.84       87.76     18.03 o 
  14   5   6       30.42       63.13     15.64 o 
 -16   6   6      264.89      287.44     27.22 o 
 -15   6   6      106.85      112.29     21.44 o 
 -14   6   6       91.42      106.76     18.43 o 
 -13   6   6      837.55      729.19     27.12 o 
 -12   6   6     2114.40     1899.12     52.88 o 
 -11   6   6       94.58       73.32     12.38 o 
 -10   6   6     1639.41     1430.22     32.98 o 
  -9   6   6     2085.83     1942.39     36.05 o 
  -8   6   6     2131.92     1893.37     31.74 o 
  -7   6   6      337.53      352.16     14.01 o 
  -6   6   6     3743.97     3612.93     37.16 o 
  -5   6   6      681.17      743.65     20.91 o 
  -4   6   6      612.33      615.48     23.00 o 
  -3   6   6     2480.54     2439.27     60.21 o 
  -2   6   6     3211.31     3866.42     44.91 o 
  -1   6   6       91.14       50.28      7.11 o 
   0   6   6      101.72      106.07     10.90 o 
   1   6   6     4564.44     4770.20     61.30 o 
   2   6   6      481.97      356.09     27.62 o 
   3   6   6       34.30       21.81      9.82 o 
   4   6   6      156.75      202.91     18.04 o 
   5   6   6      386.43      373.32     13.54 o 
   6   6   6      304.59      279.42     34.16 o 
   7   6   6      131.28      127.99     11.46 o 
   8   6   6     1384.14     1341.72     36.24 o 
   9   6   6     1380.57     1377.45     38.87 o 
  10   6   6      307.48      296.84     30.28 o 
  11   6   6      277.05      261.10     24.06 o 
  12   6   6      346.79      456.93     30.02 o 
  13   6   6       77.27       72.54     31.28 o 
  14   6   6       33.48       66.41     15.41 o 
 -15   7   6       45.14       22.14     37.34 o 
 -14   7   6      843.65      742.67     36.36 o 
 -13   7   6        0.68        9.66      9.66 o 
 -12   7   6       22.76       32.26     10.67 o 
 -11   7   6     2071.59     1893.99     43.36 o 
 -10   7   6      723.18      680.18     24.15 o 
  -9   7   6      810.78      788.05     28.24 o 
  -8   7   6      197.05      218.81     12.68 o 
  -7   7   6      406.40      294.14     13.18 o 
  -6   7   6       81.00      100.87      8.75 o 
  -5   7   6      180.60      138.21      9.15 o 
  -4   7   6       36.94       15.77      5.13 o 
  -3   7   6     1685.06     1896.03     77.00 o 
  -2   7   6     1042.06     1061.10     23.95 o 
  -1   7   6     2262.20     2375.24     51.41 o 
   0   7   6      191.97      230.50     12.29 o 
   1   7   6      883.44      525.21     16.67 o 
   2   7   6       12.58        9.95      5.07 o 
   3   7   6      190.49      166.07      7.44 o 
   4   7   6      766.96      662.85     14.71 o 
   5   7   6      369.63      381.25     25.92 o 
   6   7   6      233.83      257.87     14.15 o 
   7   7   6      320.26      292.66     15.34 o 
   8   7   6     1231.44     1049.96     33.06 o 
   9   7   6     1645.04     1583.17     41.20 o 
  10   7   6      658.91      614.66     30.53 o 
  11   7   6      357.52      451.44     27.92 o 
  12   7   6       32.32       35.27     21.39 o 
  13   7   6       87.85       92.43     37.86 o 
 -15   8   6      242.06      254.46     24.93 o 
 -14   8   6      147.11      189.74     22.70 o 
 -13   8   6      191.76      178.21     16.69 o 
 -12   8   6       51.04       50.17     11.59 o 
 -11   8   6      377.33      375.53     19.96 o 
 -10   8   6      217.32      219.91     14.78 o 
  -9   8   6     1223.38     1206.88     27.00 o 
  -8   8   6      130.48      138.62     11.29 o 
  -7   8   6     2649.77     2439.23    101.70 o 
  -6   8   6     1703.51     1692.05     49.06 o 
  -5   8   6     1494.38     1369.89     49.53 o 
  -4   8   6     1628.13     1562.91     38.33 o 
  -3   8   6     2262.85     2543.38    107.08 o 
  -2   8   6     7464.08     7507.29     63.91 o 
  -1   8   6     1946.37     2115.57     37.41 o 
   0   8   6     1140.53      808.17     21.58 o 
   1   8   6       18.13       14.76      6.10 o 
   2   8   6      338.46      376.91     15.75 o 
   3   8   6     2744.68     2907.69     35.15 o 
   4   8   6       10.49       17.65      6.34 o 
   5   8   6        3.29        0.31      6.53 o 
   6   8   6     2092.95     2037.28     70.36 o 
   7   8   6      117.51      110.86     18.88 o 
   8   8   6     3207.04     3396.54    112.54 o 
   9   8   6      240.24      254.10     33.31 o 
  10   8   6      771.65      750.01     42.31 o 
  11   8   6        3.74       -0.89     16.59 o 
  12   8   6       98.37       82.92     24.85 o 
  13   8   6        0.01      -17.45     26.45 o 
 -15   9   6       61.05       73.02     16.61 o 
 -14   9   6      892.28      863.70     39.48 o 
 -13   9   6      244.70      236.72     18.69 o 
 -12   9   6      732.26      721.32     26.94 o 
 -11   9   6        1.95       -4.44      7.54 o 
 -10   9   6      262.30      239.97     15.31 o 
  -9   9   6       47.66       49.40      9.48 o 
  -8   9   6      497.22      473.28     18.04 o 
  -7   9   6      485.78      459.83     29.54 o 
  -6   9   6      104.58      103.33      9.66 o 
  -5   9   6      470.07      387.36     19.36 o 
  -4   9   6      174.48      170.83     13.36 o 
  -3   9   6      733.06      911.89     24.81 o 
  -2   9   6      195.85      135.28     11.75 o 
  -1   9   6     2141.53     2340.37     60.16 o 
   0   9   6      315.02      276.23     14.24 o 
   1   9   6     1453.14     1478.23     32.40 o 
   2   9   6       99.29       92.28     10.03 o 
   3   9   6     1081.99     1048.87     32.36 o 
   4   9   6      164.82      155.80     29.04 o 
   5   9   6     3133.02     3053.72     42.02 o 
   6   9   6       58.66       65.52     13.31 o 
   7   9   6     4294.90     4569.01     87.09 o 
   8   9   6      625.59      676.21     28.71 o 
   9   9   6     2371.80     2332.79     61.85 o 
  10   9   6       70.11       42.73     23.61 o 
  11   9   6      371.57      489.58    115.65 o 
  12   9   6       26.57       12.21     32.15 o 
 -14  10   6        0.32        8.47     11.52 o 
 -13  10   6      714.50      645.10     30.24 o 
 -12  10   6      108.07      104.05     14.07 o 
 -11  10   6      120.58      117.20     12.84 o 
 -10  10   6        1.49        2.66      7.95 o 
  -9  10   6        7.58       -3.72      7.34 o 
  -8  10   6       28.95       20.43      9.69 o 
  -7  10   6     1019.51     1015.27     64.74 o 
  -6  10   6      372.42      306.90     24.47 o 
  -5  10   6       11.76        7.19      7.21 o 
  -4  10   6       36.30       24.98      9.05 o 
  -3  10   6     2183.24     2240.09     42.31 o 
  -2  10   6     2810.73     2896.02     43.64 o 
  -1  10   6      809.21      796.24     23.81 o 
   0  10   6     3146.85     3152.89     45.02 o 
   1  10   6      690.52      758.56     44.90 o 
   2  10   6     1976.61     1887.48     35.39 o 
   3  10   6       69.91       89.82     14.77 o 
   4  10   6      971.66      879.69     23.95 o 
   5  10   6       60.47       41.46     13.86 o 
   6  10   6       40.98       41.24     12.50 o 
   7  10   6      164.62      179.60     46.73 o 
   8  10   6      908.80      802.42     35.44 o 
   9  10   6      176.01      183.78     54.45 o 
  10  10   6      557.76      582.34     39.16 o 
  11  10   6       63.42      104.11     26.84 o 
  12  10   6      141.03      162.86     30.76 o 
 -13  11   6        8.31       26.35     12.44 o 
 -12  11   6      188.93      175.00     17.29 o 
 -11  11   6       24.28       34.17     11.09 o 
 -10  11   6       13.12       14.37      9.70 o 
  -9  11   6      197.01      192.20     16.45 o 
  -8  11   6      477.02      464.46     22.54 o 
  -7  11   6      128.83      120.18     13.28 o 
  -6  11   6     1705.57     1483.99     68.31 o 
  -5  11   6      782.21      719.10     45.48 o 
  -4  11   6      422.83      426.81     20.02 o 
  -3  11   6     2821.40     2784.83     45.01 o 
  -2  11   6       67.75       62.90     11.19 o 
  -1  11   6     1389.92     1184.61     36.18 o 
   0  11   6      151.76      123.34     12.81 o 
   1  11   6     1622.41     1648.56     43.78 o 
   2  11   6       92.72      106.17     18.41 o 
   3  11   6      143.07      186.80     56.32 o 
   4  11   6      587.86      578.67     58.36 o 
   5  11   6      164.57      172.83     22.74 o 
   6  11   6        1.00      -14.13      9.42 o 
   7  11   6      878.13      832.47     73.03 o 
   8  11   6        0.03       -8.22     16.28 o 
   9  11   6     1425.43     1568.76     53.85 o 
  10  11   6       91.17      123.09     64.48 o 
  11  11   6      197.94      237.52     75.37 o 
 -13  12   6      635.31      686.22    105.28 o 
 -12  12   6       68.43      107.58     14.92 o 
 -11  12   6      346.78      441.63     23.12 o 
 -10  12   6      128.56      159.38     16.71 o 
  -9  12   6       50.67       54.59     12.40 o 
  -8  12   6      706.27      692.84     25.99 o 
  -7  12   6      530.77      483.89     44.04 o 
  -6  12   6      414.52      332.41     18.08 o 
  -5  12   6        9.79       14.18      8.30 o 
  -4  12   6       57.27       46.58      9.87 o 
  -3  12   6      753.99      705.81     36.14 o 
  -2  12   6        9.74        5.87      8.47 o 
  -1  12   6     1978.95     1650.67     35.81 o 
   0  12   6        4.46       10.74      9.21 o 
   1  12   6      346.14      307.19     17.90 o 
   2  12   6      356.72      323.10     27.25 o 
   3  12   6        4.68       11.53     22.49 o 
   4  12   6      710.23      651.05     30.84 o 
   5  12   6        0.03        4.46     10.51 o 
   6  12   6      714.75      755.46     96.65 o 
   7  12   6       39.59       24.26     12.36 o 
   8  12   6     2128.28     2107.66     58.82 o 
   9  12   6        0.38        1.41     22.65 o 
  10  12   6       34.05       66.10     21.78 o 
  11  12   6        8.52       43.63     18.23 o 
 -12  13   6      568.95      572.47     36.93 o 
 -11  13   6        1.73        5.97      8.69 o 
 -10  13   6      165.92      170.27     16.96 o 
  -9  13   6      692.25      622.27     33.56 o 
  -8  13   6      186.74      152.60     19.77 o 
  -7  13   6      404.00      369.67     25.98 o 
  -6  13   6       18.00       15.76      8.44 o 
  -5  13   6       34.04       36.52      9.51 o 
  -4  13   6        7.46        3.82      8.89 o 
  -3  13   6        3.84       15.32      9.32 o 
  -2  13   6      320.36      285.37     18.11 o 
  -1  13   6      498.43      501.58     22.22 o 
   0  13   6      348.74      350.99     19.74 o 
   1  13   6     2650.31     2652.54     47.05 o 
   2  13   6        5.74       12.01     12.08 o 
   3  13   6      296.22      446.46    171.90 o 
   4  13   6       77.28       78.04     12.01 o 
   5  13   6      117.39      272.11    177.16 o 
   6  13   6      276.54      265.38     23.83 o 
   7  13   6       83.01       69.56     15.70 o 
   8  13   6       28.72       23.56     12.78 o 
   9  13   6        6.04       22.13     17.98 o 
  10  13   6       22.83       60.85     24.20 o 
 -11  14   6      159.45      196.97     17.78 o 
 -10  14   6        5.37        6.84     12.29 o 
  -9  14   6      401.01      402.30     21.82 o 
  -8  14   6       13.50       14.63      9.39 o 
  -7  14   6      620.59      613.53     49.42 o 
  -6  14   6       79.23       88.03     12.59 o 
  -5  14   6      422.41      380.91     55.11 o 
  -4  14   6      467.77      446.02     40.01 o 
  -3  14   6       29.38       52.63     12.12 o 
  -2  14   6      989.95      980.70     30.83 o 
  -1  14   6      251.63      254.16     18.22 o 
   0  14   6      945.80      947.04     30.30 o 
   1  14   6        0.19        6.61      8.29 o 
   2  14   6      149.12      135.62     14.54 o 
   3  14   6        9.58        7.72      9.01 o 
   4  14   6       45.59       51.30     11.04 o 
   5  14   6       89.24       75.07     20.05 o 
   6  14   6        2.00       -7.76     10.58 o 
   7  14   6        2.36       22.91     12.69 o 
   8  14   6       32.41       68.99     18.15 o 
   9  14   6       27.47       45.29     23.51 o 
 -10  15   6      206.25      258.01     19.94 o 
  -9  15   6       16.42       32.94     10.23 o 
  -8  15   6       82.16       69.46     12.19 o 
  -7  15   6        0.15       -0.23      8.17 o 
  -6  15   6       97.32      100.27     13.16 o 
  -5  15   6       87.32       92.06     12.15 o 
  -4  15   6       93.69       88.52     12.12 o 
  -3  15   6      417.89      387.86     21.92 o 
  -2  15   6       27.42        8.83     10.15 o 
  -1  15   6       49.59       66.76     12.72 o 
   0  15   6      234.18      211.72     18.13 o 
   1  15   6        6.63        7.99      8.69 o 
   2  15   6       24.23       30.41     10.95 o 
   3  15   6       10.73        8.99      9.09 o 
   4  15   6       88.18       76.58     13.26 o 
   5  15   6      368.59      367.26     26.91 o 
   6  15   6        0.02       -2.40     16.60 o 
   7  15   6      188.05      180.50     28.52 o 
   8  15   6       24.19       28.65     16.25 o 
  -8  16   6        0.13        7.88     11.79 o 
  -7  16   6       18.82       27.31     13.20 o 
  -6  16   6       10.67       18.02     12.75 o 
  -5  16   6       80.40       62.71     11.01 o 
  -4  16   6        1.44       -6.94      7.05 o 
  -3  16   6        7.74        5.45     10.24 o 
  -2  16   6      150.70      156.47     16.81 o 
  -1  16   6       34.57       19.29     10.17 o 
   0  16   6      251.72      285.96     19.89 o 
   1  16   6      251.12      288.98     19.67 o 
   2  16   6      423.14      427.78     23.07 o 
   3  16   6        0.15        1.77     10.03 o 
   4  16   6       72.56       91.04     13.84 o 
   5  16   6       71.50       81.26     17.72 o 
   6  16   6       11.76       21.02     13.83 o 
  -6  17   6       13.87       18.27     11.87 o 
  -5  17   6        1.01       17.50     13.44 o 
  -4  17   6      150.08      178.13     23.37 o 
  -3  17   6        3.00       13.99     12.41 o 
  -2  17   6        6.78       32.16     15.16 o 
  -1  17   6      199.27      199.43     24.36 o 
   0  17   6        3.89       10.11      9.28 o 
   1  17   6      259.40      266.13     20.09 o 
   2  17   6       31.72       44.05     12.92 o 
   3  17   6        0.25        2.49     14.68 o 
   4  17   6        0.10       -7.37      9.53 o 
  -3  18   6      122.57      154.96     22.86 o 
  -2  18   6       31.85       57.61     15.45 o 
  -1  18   6       48.61       57.78     17.58 o 
   0  18   6       37.40       43.65     14.86 o 
   1  18   6       74.96       92.78     22.13 o 
 -17   0   7      340.55      275.55     39.76 o 
 -15   0   7      192.03      129.31     29.04 o 
 -13   0   7       29.37       13.48     17.63 o 
 -11   0   7     2642.57     2167.07     68.46 o 
  -9   0   7      681.83      521.37     32.84 o 
  -7   0   7     2661.58     2856.82     61.54 o 
  -5   0   7     1154.00     1005.05     34.23 o 
  -3   0   7     9209.09    11383.01    109.25 o 
  -1   0   7    49352.93    54223.52    242.71 o 
   1   0   7     3329.84     3099.01     42.53 o 
   3   0   7        3.72        9.89     11.03 o 
   5   0   7      643.83      733.69     51.86 o 
   7   0   7      218.37      200.76     66.55 o 
   9   0   7       76.89       52.68     21.09 o 
  11   0   7        6.03       -9.88     29.21 o 
  13   0   7       13.66       15.16     19.36 o 
 -17   1   7       32.20       36.60     16.37 o 
 -16   1   7      830.19      857.28     40.55 o 
 -15   1   7        1.07       15.79     11.95 o 
 -14   1   7      603.41      561.45     30.51 o 
 -13   1   7      335.23      289.85     22.60 o 
 -12   1   7     1597.17     1557.09     43.37 o 
 -11   1   7        6.69       -7.48      9.39 o 
 -10   1   7     1664.55     1581.22     39.55 o 
  -9   1   7     1869.80     1865.86     40.92 o 
  -8   1   7     5260.33     5562.96    205.02 o 
  -7   1   7      135.76      118.96     12.16 o 
  -6   1   7     2014.96     2042.41     35.00 o 
  -5   1   7        6.90       36.39      7.18 o 
  -4   1   7       14.54       23.48      5.99 o 
  -3   1   7       21.53        5.01      4.64 o 
  -2   1   7      243.57      379.77     18.50 o 
  -1   1   7    35893.32    40307.81    886.47 o 
   0   1   7       15.62       80.17     10.01 o 
   1   1   7        6.53        8.83      3.42 o 
   2   1   7        4.52       19.15     10.20 o 
   3   1   7       57.03       74.41      5.89 o 
   4   1   7        4.24        6.48      6.82 o 
   5   1   7      119.48      137.27     16.17 o 
   6   1   7      450.25      485.63     43.32 o 
   7   1   7      753.88      753.02     24.75 o 
   8   1   7      682.56      680.79     24.53 o 
   9   1   7      259.93      308.06     32.24 o 
  10   1   7       47.52        5.81     17.82 o 
  11   1   7      126.53      167.11     20.63 o 
  12   1   7      651.66      713.57     28.25 o 
  13   1   7        5.99        5.51     12.19 o 
  14   1   7       42.63       66.94     15.01 o 
 -16   2   7       30.22       59.61     16.50 o 
 -15   2   7      416.31      383.43     27.60 o 
 -14   2   7      166.03      163.38     20.89 o 
 -13   2   7      550.74      476.55     28.48 o 
 -12   2   7      124.71      114.54     17.09 o 
 -11   2   7     1524.50     1309.11     73.47 o 
 -10   2   7      210.86      237.49     18.58 o 
  -9   2   7     1693.69     1720.64     38.59 o 
  -8   2   7     1054.40     1073.03     29.93 o 
  -7   2   7    13507.92    14174.22    176.33 o 
  -6   2   7     2087.82     2350.40     54.45 o 
  -5   2   7      348.40      412.14     41.83 o 
  -4   2   7     1452.69     1483.06    128.10 o 
  -3   2   7     1655.81     1902.70     87.47 o 
  -2   2   7     1836.05     1562.03    272.42 o 
  -1   2   7      219.33      296.96     21.43 o 
   0   2   7      192.76      185.68     20.16 o 
   1   2   7        5.68        2.74      4.68 o 
   2   2   7       60.37      101.74     12.68 o 
   3   2   7     4956.74     5347.77     49.03 o 
   4   2   7      243.84      272.49     14.97 o 
   5   2   7       12.99        9.79      6.42 o 
   6   2   7      160.91      105.44     15.91 o 
   7   2   7     2239.66     2284.37     50.75 o 
   8   2   7        3.65        5.83     12.68 o 
   9   2   7        3.52      -18.24     16.69 o 
  10   2   7      373.32      369.76     23.93 o 
  11   2   7      159.86      204.40     20.96 o 
  12   2   7        6.40       15.11     15.97 o 
  13   2   7       28.59       37.72     25.65 o 
  14   2   7      200.76      216.47     24.40 o 
 -16   3   7      441.13      318.09     26.50 o 
 -15   3   7       21.84       26.11     10.52 o 
 -14   3   7        2.90        3.10      8.64 o 
 -13   3   7       57.46       98.37     13.50 o 
 -12   3   7      616.09      533.82     23.19 o 
 -11   3   7      131.63      112.88     15.51 o 
 -10   3   7     4901.27     4317.91     97.15 o 
  -9   3   7       62.78       72.17     11.95 o 
  -8   3   7     1632.65     1724.17    140.37 o 
  -7   3   7     2011.45     1904.33    114.96 o 
  -6   3   7     1608.68     1781.62     85.47 o 
  -5   3   7     4563.54     4315.85    123.29 o 
  -4   3   7     2821.66     3000.89    142.71 o 
  -3   3   7     6042.29     6691.53    101.01 o 
  -2   3   7     1091.70      923.00    173.68 o 
  -1   3   7       68.67      139.81     40.96 o 
   0   3   7     6407.57     6101.96    819.14 o 
   1   3   7      287.81      409.99     19.65 o 
   2   3   7      180.75      249.21     32.01 o 
   3   3   7     2260.36     2281.49     33.65 o 
   4   3   7      259.71      302.69     10.94 o 
   5   3   7       93.45       58.00      8.57 o 
   6   3   7      278.67      328.06     17.95 o 
   7   3   7      188.29      205.45     26.40 o 
   8   3   7      266.45      316.70     43.86 o 
   9   3   7      331.61      277.70     53.75 o 
  10   3   7      420.65      461.84     36.98 o 
  11   3   7       10.48       34.60     12.89 o 
  12   3   7        4.73        5.81     20.68 o 
  13   3   7      147.30      146.69     21.53 o 
  14   3   7        3.11       11.39     10.82 o 
 -16   4   7       88.66       78.57     18.50 o 
 -15   4   7      186.88      185.61     22.34 o 
 -14   4   7      113.66       77.91     12.76 o 
 -13   4   7       13.54       28.36     10.13 o 
 -12   4   7     1309.47     1291.43     34.00 o 
 -11   4   7     4599.78     4472.41     82.38 o 
 -10   4   7        4.24       -4.72      7.75 o 
  -9   4   7     2548.49     2336.14     74.73 o 
  -8   4   7        0.72        2.13      6.36 o 
  -7   4   7     2300.17     2174.47     33.35 o 
  -6   4   7      871.71     1172.56     23.74 o 
  -5   4   7      838.43      755.03     21.69 o 
  -4   4   7      274.09      398.97     29.34 o 
  -3   4   7     2775.92     2813.81     30.24 o 
  -2   4   7     1513.66     1231.97     16.06 o 
  -1   4   7      525.63      704.88     38.45 o 
   0   4   7        4.20       21.48     11.08 o 
   1   4   7      104.21      144.51     20.51 o 
   2   4   7      142.87      132.29     13.99 o 
   3   4   7       18.97       21.49     15.47 o 
   4   4   7      883.87      857.85     54.75 o 
   5   4   7      153.43      110.41     13.61 o 
   6   4   7      290.66      266.30     12.56 o 
   7   4   7      126.96      141.60     26.05 o 
   8   4   7       78.46       78.35     13.44 o 
   9   4   7      266.64      294.86     21.90 o 
  10   4   7      941.86     1030.98    200.77 o 
  11   4   7      375.19      367.48     54.70 o 
  12   4   7      115.09      123.92     70.12 o 
  13   4   7       26.41       61.03     20.90 o 
  14   4   7       57.26       87.53     15.84 o 
 -16   5   7      230.32      257.68     25.91 o 
 -15   5   7       31.13       50.22     15.59 o 
 -14   5   7      201.15      205.01     17.60 o 
 -13   5   7       14.26       28.98     11.08 o 
 -12   5   7     1596.32     1340.18     44.55 o 
 -11   5   7      257.76      337.14     18.97 o 
 -10   5   7     1121.31      986.29     35.31 o 
  -9   5   7     1900.36     1860.10     38.78 o 
  -8   5   7      350.86      332.16     15.78 o 
  -7   5   7     4191.67     4472.39    101.85 o 
  -6   5   7     2195.03     2172.07     28.79 o 
  -5   5   7     4828.74     4878.46     67.47 o 
  -4   5   7      743.97      709.79     15.52 o 
  -3   5   7     3265.08     3508.64     28.86 o 
  -2   5   7     2177.71     2413.52     37.06 o 
  -1   5   7      236.94      205.55     11.31 o 
   0   5   7     1147.42     1129.15     22.15 o 
   1   5   7        3.91        1.27      3.84 o 
   2   5   7       35.49       32.41      3.81 o 
   3   5   7     9930.69    11108.37    755.23 o 
   4   5   7     2643.77     2614.97    183.38 o 
   5   5   7       86.51      118.23     26.96 o 
   6   5   7        8.18        5.95     25.36 o 
   7   5   7        2.82       -8.72     17.87 o 
   8   5   7        1.21       10.00     29.70 o 
   9   5   7      230.69      239.39     59.30 o 
  10   5   7     1338.23     1156.88    158.10 o 
  11   5   7       14.89      -22.32     65.02 o 
  12   5   7      218.94      240.80     24.61 o 
  13   5   7       32.01       59.72     30.01 o 
 -16   6   7       85.46      110.33     19.48 o 
 -15   6   7        9.65       12.62     11.98 o 
 -14   6   7        1.03       -2.82      9.47 o 
 -13   6   7      245.58      215.16     17.46 o 
 -12   6   7      508.62      459.00     21.55 o 
 -11   6   7     1430.67     1352.52     33.19 o 
 -10   6   7      395.54      357.54     18.59 o 
  -9   6   7      535.16      468.25     19.58 o 
  -8   6   7     4278.60     4409.84    118.48 o 
  -7   6   7      543.84      483.31     16.86 o 
  -6   6   7     2745.13     2471.85     39.07 o 
  -5   6   7     1145.27      995.18     24.40 o 
  -4   6   7     2709.74     2429.00     34.68 o 
  -3   6   7     2657.13     2637.47    128.31 o 
  -2   6   7        2.55       19.58      6.38 o 
  -1   6   7     2012.83     1881.78     30.55 o 
   0   6   7       27.22       26.18      6.19 o 
   1   6   7     2004.89     1837.75     36.30 o 
   2   6   7     9634.34    10715.68    134.01 o 
   3   6   7        1.78        0.70      8.96 o 
   4   6   7       14.53       43.93     10.27 o 
   5   6   7        8.30       31.75      6.89 o 
   6   6   7       32.50       35.37      8.81 o 
   7   6   7      951.50      918.49    145.74 o 
   8   6   7        1.14        2.51     28.70 o 
   9   6   7      685.47      696.40    118.60 o 
  10   6   7       60.64       56.88     35.90 o 
  11   6   7        0.59      -19.01     12.67 o 
  12   6   7       73.83       67.92     16.90 o 
  13   6   7        0.16      -13.91     18.84 o 
 -15   7   7      322.48      292.32     25.69 o 
 -14   7   7      435.41      433.31     22.96 o 
 -13   7   7       94.39       94.10     13.82 o 
 -12   7   7      243.70      297.85     19.02 o 
 -11   7   7        0.44        3.57      9.35 o 
 -10   7   7     6027.77     5912.15     65.60 o 
  -9   7   7      469.23      407.89     19.14 o 
  -8   7   7      160.65      137.34     11.07 o 
  -7   7   7        1.12        7.00      6.32 o 
  -6   7   7      299.27      343.37     21.27 o 
  -5   7   7       82.33       74.03      9.49 o 
  -4   7   7      794.76      952.06     18.84 o 
  -3   7   7      558.44      658.49     13.74 o 
  -2   7   7        1.04        0.13      5.50 o 
  -1   7   7      778.62      588.92     18.49 o 
   0   7   7      423.78      419.97     23.25 o 
   1   7   7     3452.44     3112.67    106.02 o 
   2   7   7     2281.78     2124.59     52.96 o 
   3   7   7      690.97      575.68     13.36 o 
   4   7   7       42.02       57.07      7.66 o 
   5   7   7      143.36      174.52     15.92 o 
   6   7   7        9.98       -2.90     23.58 o 
   7   7   7       93.45       85.08     22.87 o 
   8   7   7       65.98       44.09     21.78 o 
   9   7   7       63.88        9.68     26.45 o 
  10   7   7      675.86      584.41     40.86 o 
  11   7   7        5.64      -24.94     46.50 o 
  12   7   7       15.18        5.00     39.59 o 
  13   7   7        7.49        5.90     30.94 o 
 -15   8   7       51.55       85.87     17.84 o 
 -14   8   7      409.34      376.34     21.48 o 
 -13   8   7      600.79      517.24     24.22 o 
 -12   8   7      106.31      119.51     18.04 o 
 -11   8   7      414.29      301.25     18.63 o 
 -10   8   7     1296.27     1277.89     32.86 o 
  -9   8   7      544.69      487.28     18.78 o 
  -8   8   7     2220.89     2113.40     69.34 o 
  -7   8   7      571.31      526.89     18.86 o 
  -6   8   7     1438.71     1381.14     25.38 o 
  -5   8   7        2.18        2.45      4.87 o 
  -4   8   7     3216.87     3226.64     60.36 o 
  -3   8   7     1258.81     1319.57     29.27 o 
  -2   8   7      663.92      578.52     19.69 o 
  -1   8   7      318.11      351.77     15.89 o 
   0   8   7      121.02       94.81     10.05 o 
   1   8   7      563.87      543.52     18.23 o 
   2   8   7      216.22      183.52     12.34 o 
   3   8   7      486.05      465.88     16.58 o 
   4   8   7      551.51      545.62     17.64 o 
   5   8   7     2566.08     2415.91     42.78 o 
   6   8   7      162.22      152.46     18.34 o 
   7   8   7       28.61       20.84     11.76 o 
   8   8   7       53.41      100.13     28.35 o 
   9   8   7       39.94       -8.13     19.53 o 
  10   8   7       38.79       50.53     30.42 o 
  11   8   7       43.27       71.08     24.25 o 
  12   8   7       59.47       93.30     24.76 o 
 -14   9   7      166.58      169.72     17.17 o 
 -13   9   7       10.81       12.08      9.71 o 
 -12   9   7      117.75      113.85     14.67 o 
 -11   9   7       17.39       33.39     10.70 o 
 -10   9   7      924.35      844.64     24.75 o 
  -9   9   7      751.80      808.38     23.21 o 
  -8   9   7       59.31       59.05     11.58 o 
  -7   9   7      755.57      742.87     36.70 o 
  -6   9   7      912.49      810.30     39.09 o 
  -5   9   7     1469.31     1116.37     34.71 o 
  -4   9   7      595.06      493.19     21.55 o 
  -3   9   7       25.46        2.87      7.23 o 
  -2   9   7      584.59      530.19     19.76 o 
  -1   9   7      143.98      164.87     14.03 o 
   0   9   7      126.94      129.81     11.85 o 
   1   9   7     1171.49     1071.84     38.97 o 
   2   9   7       26.14       33.04      7.98 o 
   3   9   7      800.26      818.30     42.82 o 
   4   9   7      741.64      708.28     23.79 o 
   5   9   7        5.39       28.50     10.97 o 
   6   9   7      471.26      463.06     39.82 o 
   7   9   7     1511.14     1744.34     41.62 o 
   8   9   7      710.45      690.65     44.02 o 
   9   9   7       34.35       64.46     39.24 o 
  10   9   7       90.03      135.89     65.17 o 
  11   9   7      129.82      129.37     28.07 o 
  12   9   7        0.88       14.55     44.60 o 
 -14  10   7       63.90       46.33     21.78 o 
 -13  10   7      139.80      182.36     21.78 o 
 -12  10   7      162.25      174.91     20.47 o 
 -11  10   7     1237.11     1255.41     37.90 o 
 -10  10   7       50.04       65.88     13.03 o 
  -9  10   7      353.40      335.12     19.47 o 
  -8  10   7        1.65       11.50      9.14 o 
  -7  10   7        1.68       14.53      9.35 o 
  -6  10   7      108.32      124.84     14.02 o 
  -5  10   7       69.14       93.28     11.41 o 
  -4  10   7       80.56      106.13     13.04 o 
  -3  10   7      161.21      148.36     13.41 o 
  -2  10   7      221.09      215.28     14.57 o 
  -1  10   7      245.59      216.71     14.29 o 
   0  10   7     2193.11     2180.17     38.81 o 
   1  10   7     1819.59     1728.37     34.48 o 
   2  10   7      650.26      662.56    121.15 o 
   3  10   7        1.59        2.26      6.63 o 
   4  10   7      103.81       87.92     13.75 o 
   5  10   7       30.03       36.01     35.84 o 
   6  10   7        3.29      -12.11     33.41 o 
   7  10   7      110.15      100.50     16.56 o 
   8  10   7      222.33      282.87    112.88 o 
   9  10   7       31.01       42.25     18.61 o 
  10  10   7       64.19      127.39     52.90 o 
  11  10   7      111.14       87.72     24.87 o 
 -13  11   7      103.43      119.62     18.46 o 
 -12  11   7      163.57      164.87     24.38 o 
 -11  11   7      194.76      207.94     18.63 o 
 -10  11   7     1054.21      930.04     31.73 o 
  -9  11   7        1.76        0.29      7.99 o 
  -8  11   7       12.59       -1.23      7.78 o 
  -7  11   7        1.86        6.58      8.33 o 
  -6  11   7      124.27      114.47     13.27 o 
  -5  11   7      440.45      348.15     35.12 o 
  -4  11   7       49.13       31.05      9.86 o 
  -3  11   7      638.78      597.87     23.41 o 
  -2  11   7      109.28      102.54     12.34 o 
  -1  11   7     2176.78     2041.29    107.99 o 
   0  11   7      754.88      654.33     23.59 o 
   1  11   7      610.77      595.76     23.38 o 
   2  11   7       94.47      111.91     14.67 o 
   3  11   7      838.29     1061.50    266.91 o 
   4  11   7      752.05      754.27     23.83 o 
   5  11   7       65.60       50.35     14.29 o 
   6  11   7      102.81      102.87     17.48 o 
   7  11   7      883.11      929.77     76.54 o 
   8  11   7        0.27       -0.44     16.08 o 
   9  11   7      822.89      877.79     44.24 o 
  10  11   7        0.03        2.03     17.14 o 
  11  11   7      511.33      592.13     53.59 o 
 -13  12   7        3.50       20.67     12.45 o 
 -12  12   7       20.97       32.16     11.07 o 
 -11  12   7      345.39      337.36     21.51 o 
 -10  12   7      232.26      221.13     26.70 o 
  -9  12   7       27.14       17.83      9.78 o 
  -8  12   7      136.87      162.17     17.85 o 
  -7  12   7      720.30      650.93     38.81 o 
  -6  12   7      780.22      664.93     40.03 o 
  -5  12   7      376.09      296.40     34.20 o 
  -4  12   7       54.84       64.21     12.26 o 
  -3  12   7      193.32      186.07     15.76 o 
  -2  12   7      644.31      476.24     21.42 o 
  -1  12   7      322.62      322.54     19.13 o 
   0  12   7      771.75      742.23     25.83 o 
   1  12   7      837.32      858.59     27.94 o 
   2  12   7       86.66      292.99    162.48 o 
   3  12   7      405.76      413.59     65.15 o 
   4  12   7      253.41      241.22     15.73 o 
   5  12   7        0.07        1.42     11.20 o 
   6  12   7     1130.28     1035.21     68.76 o 
   7  12   7        0.43       -1.81     13.71 o 
   8  12   7      278.61      323.34     37.77 o 
   9  12   7       46.06       82.47     46.16 o 
  10  12   7      457.27      499.11     36.57 o 
 -12  13   7        4.75       33.34     10.41 o 
 -11  13   7      263.68      280.82     23.78 o 
 -10  13   7      487.60      521.63     24.97 o 
  -9  13   7      423.71      409.10     22.43 o 
  -8  13   7       13.55       21.51      9.66 o 
  -7  13   7      744.60      698.39     61.85 o 
  -6  13   7      332.05      380.50     30.11 o 
  -5  13   7      297.34      280.35     22.42 o 
  -4  13   7       39.69       45.06     11.74 o 
  -3  13   7      275.91      230.96     16.96 o 
  -2  13   7      253.27      231.45     21.79 o 
  -1  13   7     1317.49     1288.81     34.12 o 
   0  13   7     1141.02     1002.02     30.15 o 
   1  13   7     1316.64     1348.61     34.93 o 
   2  13   7        7.87       -1.33      7.40 o 
   3  13   7     1145.36     1133.85     30.19 o 
   4  13   7       62.62       53.05     14.28 o 
   5  13   7      964.88      820.86     65.25 o 
   6  13   7      112.31      108.23     17.15 o 
   7  13   7       10.11       23.87     28.61 o 
   8  13   7        1.58        8.49     26.28 o 
   9  13   7      226.56      261.18     40.11 o 
 -11  14   7       51.67       44.40     12.42 o 
 -10  14   7      558.91      547.08     46.67 o 
  -9  14   7       25.44       37.60     11.17 o 
  -8  14   7      200.00      247.78     26.27 o 
  -7  14   7       24.58       14.16      8.65 o 
  -6  14   7      993.05      934.18     79.70 o 
  -5  14   7       54.34       38.37     11.57 o 
  -4  14   7      525.28      457.90     47.39 o 
  -3  14   7       51.29       47.20     15.20 o 
  -2  14   7     1522.06     1486.27     37.62 o 
  -1  14   7      185.29      163.71     16.23 o 
   0  14   7      378.24      369.57     20.58 o 
   1  14   7       30.20       30.98     10.61 o 
   2  14   7      341.47      427.35    119.57 o 
   3  14   7       43.57       44.53     17.20 o 
   4  14   7        1.58      201.14    216.58 o 
   5  14   7       33.57       68.77     43.18 o 
   6  14   7       30.14       27.64     13.73 o 
   7  14   7       13.16       24.51     12.37 o 
   8  14   7      590.58      697.00     56.70 o 
  -9  15   7      372.51      334.69     23.46 o 
  -8  15   7        4.39        8.54      8.16 o 
  -7  15   7      154.85      114.53     14.31 o 
  -6  15   7       44.94       48.33     10.90 o 
  -5  15   7      441.68      363.38     53.46 o 
  -4  15   7       13.75       16.49      8.00 o 
  -3  15   7      697.07      696.68     28.26 o 
  -2  15   7      179.41      209.54     18.25 o 
  -1  15   7      666.97      604.95     26.42 o 
   0  15   7       24.96       27.95     10.36 o 
   1  15   7      554.02      501.41     24.07 o 
   2  15   7        9.15        3.20      8.89 o 
   3  15   7      551.29      513.02     24.35 o 
   4  15   7       13.89       38.71     16.42 o 
   5  15   7      491.16      435.65     54.80 o 
   6  15   7       18.68       34.73     14.12 o 
   7  15   7      283.75      295.51     25.90 o 
  -8  16   7      209.10      179.81     17.05 o 
  -7  16   7       62.62       79.77     12.08 o 
  -6  16   7      407.75      349.85     42.06 o 
  -5  16   7       15.73       19.31      8.49 o 
  -4  16   7      282.35      218.03     41.67 o 
  -3  16   7      125.88      150.42     17.19 o 
  -2  16   7      973.09      936.51     32.72 o 
  -1  16   7        0.05        6.94      9.53 o 
   0  16   7      778.49      747.78     29.34 o 
   1  16   7        1.26        5.90      9.31 o 
   2  16   7     1387.58     1403.77     39.37 o 
   3  16   7        1.97       12.01      9.04 o 
   4  16   7      597.08      606.78     33.71 o 
   5  16   7       35.98       59.81     15.40 o 
  -6  17   7        9.73       19.94     12.22 o 
  -5  17   7      526.22      504.08     44.95 o 
  -4  17   7      287.24      344.09     28.69 o 
  -3  17   7      442.59      487.21     25.41 o 
  -2  17   7      100.10      104.21     14.98 o 
  -1  17   7      750.18      825.40     31.60 o 
   0  17   7       17.66        7.93      9.64 o 
   1  17   7      412.79      451.06     24.04 o 
   2  17   7       54.33       92.19     16.25 o 
   3  17   7       20.03       30.74     11.66 o 
 -16   0   8      543.48      521.02     45.98 o 
 -14   0   8      210.10      176.33     30.08 o 
 -12   0   8      332.71      261.38     29.73 o 
 -10   0   8      400.61      329.49     29.04 o 
  -8   0   8       41.89       75.72     15.21 o 
  -6   0   8    13812.33    15504.19    140.71 o 
  -4   0   8    12678.29    15511.79    138.29 o 
  -2   0   8    18529.40    20461.35    147.28 o 
   0   0   8      797.13      829.08     31.46 o 
   2   0   8        8.62        5.40      5.82 o 
   4   0   8     6279.83     6246.04     71.62 o 
   6   0   8       20.20        0.70     14.69 o 
   8   0   8     1352.63     1269.61    137.08 o 
  10   0   8      258.43      240.12     30.03 o 
  12   0   8      343.28      363.62     77.96 o 
  14   0   8      616.91      629.89     60.50 o 
 -16   1   8        0.30        7.02     12.22 o 
 -15   1   8       30.17       42.35     15.03 o 
 -14   1   8      210.87      205.01     22.82 o 
 -13   1   8     1148.98     1007.37     38.32 o 
 -12   1   8      451.06      407.01     24.92 o 
 -11   1   8     1243.61     1135.64     36.88 o 
 -10   1   8       69.12       75.40     13.77 o 
  -9   1   8     1131.14     1043.60     31.53 o 
  -8   1   8        4.83       -3.28      7.04 o 
  -7   1   8     6108.80     6919.54     68.76 o 
  -6   1   8        7.20        0.23      6.69 o 
  -5   1   8      545.58      620.60     20.92 o 
  -4   1   8     2035.47     2584.28     92.31 o 
  -3   1   8    10366.45    13416.19    821.81 o 
  -2   1   8       28.51        6.67     14.18 o 
  -1   1   8     5082.06     5899.78     96.98 o 
   0   1   8      161.04      267.08     21.72 o 
   1   1   8     4283.42     4402.91     72.66 o 
   2   1   8     2400.54     2108.73     27.06 o 
   3   1   8      495.21      527.91     10.88 o 
   4   1   8     1623.73     1525.43     27.99 o 
   5   1   8     3088.69     3074.77     44.91 o 
   6   1   8       43.93       66.45     11.46 o 
   7   1   8     1759.95     1495.63     32.57 o 
   8   1   8      433.31      501.80     24.47 o 
   9   1   8      311.97      309.15     27.53 o 
  10   1   8      123.68      109.46     17.86 o 
  11   1   8      389.40      417.81     25.01 o 
  12   1   8       43.36       60.70     32.64 o 
  13   1   8      268.43      345.83     25.74 o 
  14   1   8       87.12       57.61     14.75 o 
 -16   2   8       35.61       44.42     23.51 o 
 -15   2   8       77.00       50.08     15.70 o 
 -14   2   8       63.14       58.90     20.05 o 
 -13   2   8      459.24      387.43     25.54 o 
 -12   2   8      568.64      522.91     50.65 o 
 -11   2   8        5.81       -4.38     10.63 o 
 -10   2   8     3350.63     3189.03    113.06 o 
  -9   2   8       16.30        8.02      9.51 o 
  -8   2   8     2627.71     2893.12    128.61 o 
  -7   2   8     1035.42     1126.08     40.28 o 
  -6   2   8     7249.92     8435.29    428.71 o 
  -5   2   8      177.02      122.80     11.38 o 
  -4   2   8       55.04       45.98      7.81 o 
  -3   2   8     3599.84     4696.31    342.11 o 
  -2   2   8    24292.27    27091.67    224.56 o 
  -1   2   8      687.24      716.47     30.83 o 
   0   2   8     8591.88     9061.95    196.03 o 
   1   2   8      427.74      292.63     13.63 o 
   2   2   8     1094.08      981.76     33.00 o 
   3   2   8     1127.87      920.97     21.72 o 
   4   2   8     4123.41     4360.89     38.68 o 
   5   2   8        5.26        6.03      6.60 o 
   6   2   8     1148.79      990.26     26.70 o 
   7   2   8     1056.14     1087.05     28.73 o 
   8   2   8     1551.23     1567.14     37.28 o 
   9   2   8       24.57       53.17     13.94 o 
  10   2   8      274.25      343.77     30.52 o 
  11   2   8       23.15       27.88     26.40 o 
  12   2   8      761.54      821.72     30.26 o 
  13   2   8       56.18       73.63     16.65 o 
  14   2   8      102.22      174.10     20.15 o 
 -16   3   8       16.67       17.99     16.08 o 
 -15   3   8        1.55        3.90      8.83 o 
 -14   3   8      325.90      298.69     19.87 o 
 -13   3   8       74.18       65.49     12.75 o 
 -12   3   8      554.48      509.39     27.57 o 
 -11   3   8      128.17      132.75     28.87 o 
 -10   3   8        9.56        8.79      9.77 o 
  -9   3   8      682.72      629.51     25.09 o 
  -8   3   8      351.97      330.21     18.56 o 
  -7   3   8     1876.63     1951.13     53.93 o 
  -6   3   8     3809.55     3971.36    156.62 o 
  -5   3   8     2824.39     2420.57     31.88 o 
  -4   3   8        0.45        4.72      5.06 o 
  -3   3   8     7566.13     7268.87    133.92 o 
  -2   3   8      255.90      256.44     51.82 o 
  -1   3   8     5140.53     5857.81    935.48 o 
   0   3   8       78.52      121.54     16.57 o 
   1   3   8     3219.90     3866.79     92.90 o 
   2   3   8      149.56      201.41     24.26 o 
   3   3   8     4752.09     4576.48     58.47 o 
   4   3   8      308.55      301.44     24.16 o 
   5   3   8     3615.62     3508.59     36.29 o 
   6   3   8     1010.99      988.80     26.23 o 
   7   3   8     2079.08     2255.54     37.39 o 
   8   3   8       61.94       64.35     13.73 o 
   9   3   8       25.26       46.38     13.64 o 
  10   3   8        9.18        3.77     14.72 o 
  11   3   8      910.99      909.49     35.69 o 
  12   3   8       79.29      114.88     18.97 o 
  13   3   8      572.85      629.23     49.44 o 
 -16   4   8       72.86       90.75     18.15 o 
 -15   4   8        9.17       17.50     10.17 o 
 -14   4   8        3.21       -1.43      9.53 o 
 -13   4   8     2076.25     2037.99     44.03 o 
 -12   4   8      165.69      155.16     15.46 o 
 -11   4   8       10.48        8.28      8.87 o 
 -10   4   8      576.45      448.81     20.08 o 
  -9   4   8       26.48       30.04      9.13 o 
  -8   4   8     2360.96     2355.33     84.46 o 
  -7   4   8     1667.49     1708.61     42.87 o 
  -6   4   8     8150.09     8703.06    268.79 o 
  -5   4   8     1596.84     1549.75     38.50 o 
  -4   4   8      142.44      105.79     11.00 o 
  -3   4   8     1118.56     1354.72     21.35 o 
  -2   4   8     2044.64     2241.29    145.19 o 
  -1   4   8        3.34       23.83      8.31 o 
   0   4   8     8601.64    10620.81   1263.82 o 
   1   4   8      373.70      258.54     40.37 o 
   2   4   8     1842.20     1926.61    201.57 o 
   3   4   8     2014.55     2002.94    179.12 o 
   4   4   8     6310.08     6618.58     46.95 o 
   5   4   8      168.62      128.98     10.02 o 
   6   4   8      923.64      801.61     26.00 o 
   7   4   8     1863.95     1890.12     35.36 o 
   8   4   8      479.42      389.69     35.98 o 
   9   4   8      111.68      124.56     18.11 o 
  10   4   8       79.20       91.81     24.22 o 
  11   4   8      289.63      597.75    321.25 o 
  12   4   8     1260.52     1349.27    138.41 o 
  13   4   8       77.52      108.83     18.84 o 
 -16   5   8        1.19        8.22     17.46 o 
 -15   5   8       14.40       10.78      9.96 o 
 -14   5   8      700.20      666.92     27.76 o 
 -13   5   8        0.90        0.94      8.63 o 
 -12   5   8        2.97       18.85      9.86 o 
 -11   5   8        8.06        4.13      8.73 o 
 -10   5   8        1.02       14.46      9.02 o 
  -9   5   8     1468.24     1300.36     30.21 o 
  -8   5   8      296.54      345.58     17.01 o 
  -7   5   8       91.39      119.48     10.91 o 
  -6   5   8      606.32      655.36     18.85 o 
  -5   5   8      139.73      141.36     10.04 o 
  -4   5   8       50.39       52.82      6.13 o 
  -3   5   8      222.42      174.74      8.26 o 
  -2   5   8     1327.28     1406.56     17.00 o 
  -1   5   8     5352.69     6139.18    141.86 o 
   0   5   8      845.86      781.74     22.27 o 
   1   5   8     8450.42     9042.64   1195.60 o 
   2   5   8      437.17      358.76     39.82 o 
   3   5   8     9483.38    10431.69    753.71 o 
   4   5   8      215.31      176.49     32.52 o 
   5   5   8     2022.88     2040.65    180.25 o 
   6   5   8      746.75      747.50    107.77 o 
   7   5   8      744.40      668.82     72.24 o 
   8   5   8      384.21      359.58    109.84 o 
   9   5   8     1463.93     1351.72    244.12 o 
  10   5   8       28.82      162.31    197.74 o 
  11   5   8     1925.49     2051.62    313.09 o 
  12   5   8       10.54      234.47    240.65 o 
  13   5   8      541.94      602.44     42.33 o 
 -16   6   8      126.48      138.80     19.80 o 
 -15   6   8       19.12       20.75     10.13 o 
 -14   6   8      182.18      174.27     17.12 o 
 -13   6   8       14.67       16.03      9.95 o 
 -12   6   8       49.14       56.36     11.82 o 
 -11   6   8      121.21      108.09     13.66 o 
 -10   6   8       84.47      116.25     13.34 o 
  -9   6   8      212.01      227.68     20.66 o 
  -8   6   8      275.11      266.63     19.41 o 
  -7   6   8     2127.51     2355.77     37.01 o 
  -6   6   8     2235.13     2189.63     30.31 o 
  -5   6   8      409.82      460.61     17.22 o 
  -4   6   8     1629.72     1332.23     21.11 o 
  -3   6   8      169.08      152.23      7.92 o 
  -2   6   8     7464.37     7044.05     61.54 o 
  -1   6   8       98.04      118.08     10.18 o 
   0   6   8     3480.49     3107.76     64.69 o 
   1   6   8     6983.96     7451.09    232.61 o 
   2   6   8     7319.02     7691.71    160.19 o 
   3   6   8     3177.96     3331.80     63.26 o 
   4   6   8     1421.38     1379.51    146.40 o 
   5   6   8       17.22       10.08     16.32 o 
   6   6   8       44.31       40.00     14.79 o 
   7   6   8      866.05      862.41    107.16 o 
   8   6   8      358.91      521.83    131.89 o 
   9   6   8      608.56      594.02     29.49 o 
  10   6   8     1195.26     1098.95    147.95 o 
  11   6   8      265.28      611.56    358.71 o 
  12   6   8      579.49      551.76     39.72 o 
  13   6   8      161.80      176.42     30.24 o 
 -15   7   8        6.54       19.34     10.22 o 
 -14   7   8      366.52      410.91     42.91 o 
 -13   7   8      164.61      176.50     17.03 o 
 -12   7   8        0.92        5.06      9.14 o 
 -11   7   8      348.51      294.51     23.86 o 
 -10   7   8      199.60      219.21     16.79 o 
  -9   7   8      958.65      943.39     27.38 o 
  -8   7   8      299.92      305.33     14.92 o 
  -7   7   8      695.59      640.27     18.36 o 
  -6   7   8     1328.03     1214.40     25.00 o 
  -5   7   8      159.26      167.31     10.69 o 
  -4   7   8     1681.54     1669.28     42.02 o 
  -3   7   8      569.49      486.30     18.83 o 
  -2   7   8      869.65      844.43     23.00 o 
  -1   7   8      187.31      211.74     13.20 o 
   0   7   8       44.49       28.31      7.15 o 
   1   7   8     2105.62     2268.21     85.20 o 
   2   7   8      537.45      507.14     26.85 o 
   3   7   8     2226.18     2252.61     82.44 o 
   4   7   8      450.00      401.18     20.36 o 
   5   7   8      353.45      333.51     17.93 o 
   6   7   8      390.33      352.32     20.11 o 
   7   7   8      453.40      584.04     82.80 o 
   8   7   8       94.52       85.78     26.14 o 
   9   7   8      941.92      883.57     45.93 o 
  10   7   8      280.08      368.03     48.75 o 
  11   7   8      607.72      619.35     43.44 o 
  12   7   8       80.32       97.89     25.14 o 
 -15   8   8       27.09       26.91     13.66 o 
 -14   8   8        8.99       -0.24      8.51 o 
 -13   8   8      456.29      491.37     24.20 o 
 -12   8   8      417.34      401.36     21.52 o 
 -11   8   8        1.72       11.41      9.98 o 
 -10   8   8     1332.04     1397.06     34.39 o 
  -9   8   8        1.76       -0.30      7.36 o 
  -8   8   8      529.65      386.35     16.67 o 
  -7   8   8        3.64        3.99      8.46 o 
  -6   8   8      146.97      172.71     13.58 o 
  -5   8   8      320.80      272.70     15.56 o 
  -4   8   8        3.38        7.17      7.16 o 
  -3   8   8     1913.21     1834.45     35.19 o 
  -2   8   8      904.23      906.13     24.73 o 
  -1   8   8      810.09      800.88     29.45 o 
   0   8   8     1470.78     1407.34     29.45 o 
   1   8   8      114.01      107.45     10.74 o 
   2   8   8     2362.36     2384.27     62.13 o 
   3   8   8        2.22        8.86      5.79 o 
   4   8   8      794.57      756.38     26.69 o 
   5   8   8       16.52       21.11     10.28 o 
   6   8   8      186.37      210.09     18.98 o 
   7   8   8     2406.37     2513.35     69.95 o 
   8   8   8     1171.28     1078.22    117.20 o 
   9   8   8       15.06       11.57     25.93 o 
  10   8   8     1115.68     1213.43     54.80 o 
  11   8   8        0.03      -12.61     44.95 o 
  12   8   8      151.88      209.58     67.59 o 
 -14   9   8       13.16        9.83     11.21 o 
 -13   9   8       20.04       25.11     13.88 o 
 -12   9   8      588.19      540.35     30.42 o 
 -11   9   8       56.41       54.66     15.13 o 
 -10   9   8       66.18       89.64     14.02 o 
  -9   9   8      559.47      524.65     35.25 o 
  -8   9   8     1051.00      975.56     36.57 o 
  -7   9   8      699.98      674.18     25.48 o 
  -6   9   8      602.33      558.95     27.57 o 
  -5   9   8       90.77       74.43     10.72 o 
  -4   9   8      150.40      162.96     13.88 o 
  -3   9   8     1081.87      926.67     32.08 o 
  -2   9   8      177.66      190.01     14.10 o 
  -1   9   8     2079.89     1890.30     42.42 o 
   0   9   8      353.95      342.00     16.54 o 
   1   9   8      604.09      620.13     20.67 o 
   2   9   8      877.57      833.15     32.99 o 
   3   9   8      934.85      917.15     36.65 o 
   4   9   8      320.08      311.83     21.03 o 
   5   9   8      273.33      307.19     21.60 o 
   6   9   8       74.09       56.85     16.25 o 
   7   9   8        2.25       36.07     44.77 o 
   8   9   8       12.71       -7.10     67.76 o 
   9   9   8      841.50      830.52     45.77 o 
  10   9   8       84.95       62.23     27.49 o 
  11   9   8      295.24      276.00     36.02 o 
 -14  10   8       78.15       96.55     17.48 o 
 -13  10   8      126.26      123.37     20.92 o 
 -12  10   8      119.47      127.53     18.82 o 
 -11  10   8      221.63      225.60     22.49 o 
 -10  10   8       14.52       13.68     10.16 o 
  -9  10   8      511.28      498.10     23.69 o 
  -8  10   8     1405.43     1318.90     44.64 o 
  -7  10   8     2024.04     1931.77     55.95 o 
  -6  10   8      819.82      800.32     62.27 o 
  -5  10   8      598.00      540.15     21.86 o 
  -4  10   8      575.71      560.47     22.60 o 
  -3  10   8      614.40      539.80     21.97 o 
  -2  10   8      221.19      192.35     14.74 o 
  -1  10   8        7.10        2.58      6.85 o 
   0  10   8      151.40      138.05     12.89 o 
   1  10   8       94.68       86.75     11.39 o 
   2  10   8     2573.02     2311.70    122.99 o 
   3  10   8       70.39       75.26     19.68 o 
   4  10   8     1089.28      920.69     56.72 o 
   5  10   8     1071.52      859.50    161.52 o 
   6  10   8       95.29      143.16     17.98 o 
   7  10   8      332.53      250.02     87.64 o 
   8  10   8      752.00      851.19     48.48 o 
   9  10   8       42.40      116.21     59.47 o 
  10  10   8      118.45      118.19     41.66 o 
  11  10   8       42.84       73.35     23.34 o 
 -13  11   8      364.12      370.57     45.98 o 
 -12  11   8      357.54      423.00     53.24 o 
 -11  11   8       58.97       79.07     14.21 o 
 -10  11   8       75.67       71.64     13.77 o 
  -9  11   8      230.43      203.37     25.44 o 
  -8  11   8      258.20      235.34     17.74 o 
  -7  11   8      135.61      113.16     13.98 o 
  -6  11   8       18.57        8.71      8.08 o 
  -5  11   8       22.28       30.90      9.44 o 
  -4  11   8      313.89      264.70     18.10 o 
  -3  11   8      102.33      109.58     18.01 o 
  -2  11   8      425.99      399.93     20.12 o 
  -1  11   8       14.26       24.53      9.44 o 
   0  11   8      357.66      360.14     19.19 o 
   1  11   8     2623.90     2595.02     61.38 o 
   2  11   8        8.80       14.32      9.03 o 
   3  11   8     3222.72     3380.69    180.97 o 
   4  11   8      562.29      433.03     30.11 o 
   5  11   8      270.42      203.48     19.85 o 
   6  11   8      115.11      130.20     20.99 o 
   7  11   8      959.12      824.39     48.28 o 
   8  11   8      176.60      183.63     32.07 o 
   9  11   8       92.20       74.93     40.11 o 
  10  11   8      147.27      185.61     95.42 o 
 -12  12   8      129.69      138.97     16.93 o 
 -11  12   8      447.73      421.67     38.84 o 
 -10  12   8       58.87       60.41     12.83 o 
  -9  12   8      694.43      589.02     35.64 o 
  -8  12   8     1278.97     1160.86     86.92 o 
  -7  12   8      616.12      483.98     35.62 o 
  -6  12   8      175.54      159.11     14.49 o 
  -5  12   8       15.44       11.48      8.07 o 
  -4  12   8      154.34      133.01     15.15 o 
  -3  12   8       75.56       92.93     13.28 o 
  -2  12   8      325.31      294.30     18.40 o 
  -1  12   8     2051.51     1940.36     40.69 o 
   0  12   8     2411.74     2368.33     48.48 o 
   1  12   8      322.47      330.94     19.10 o 
   2  12   8     1105.36      955.93     52.81 o 
   3  12   8      608.02      581.69     22.60 o 
   4  12   8        0.94      182.22    216.52 o 
   5  12   8       56.97       26.87     15.75 o 
   6  12   8       70.80       92.33     16.46 o 
   7  12   8        0.07        2.84     16.97 o 
   8  12   8      209.86      209.89     67.07 o 
   9  12   8      192.86      219.88     38.38 o 
  10  12   8      228.36      292.02     43.22 o 
 -11  13   8        0.73        1.95      9.34 o 
 -10  13   8     1082.25     1006.77     45.47 o 
  -9  13   8      144.39      135.19     15.27 o 
  -8  13   8     1615.64     1403.99     87.37 o 
  -7  13   8      380.54      359.58     20.74 o 
  -6  13   8      477.47      417.41     51.48 o 
  -5  13   8        0.79       -5.27      7.13 o 
  -4  13   8       66.92       62.71     12.39 o 
  -3  13   8       38.01       21.05      9.89 o 
  -2  13   8      233.62      209.11     16.96 o 
  -1  13   8       68.37       71.27     12.80 o 
   0  13   8      137.85      126.68     14.45 o 
   1  13   8      320.07      268.52     22.93 o 
   2  13   8        0.40        8.86      8.67 o 
   3  13   8      715.49      699.57     80.63 o 
   4  13   8       43.70       65.33     28.36 o 
   5  13   8       77.09       91.46     25.79 o 
   6  13   8        3.55        1.63     10.64 o 
   7  13   8      842.02      873.95     34.35 o 
   8  13   8        0.20       10.01     15.92 o 
   9  13   8      161.31      223.93     38.72 o 
 -10  14   8       54.60       77.60     13.58 o 
  -9  14   8      442.99      419.34     22.58 o 
  -8  14   8       29.34       31.85     10.54 o 
  -7  14   8      122.77      107.88     17.93 o 
  -6  14   8       83.45       81.19     12.36 o 
  -5  14   8      165.99      141.45     20.36 o 
  -4  14   8        0.76       -4.91      8.78 o 
  -3  14   8      437.61      401.65     22.35 o 
  -2  14   8        5.58        1.40      9.04 o 
  -1  14   8      321.91      302.43     19.07 o 
   0  14   8      370.90      345.61     20.40 o 
   1  14   8      201.68      191.61     17.50 o 
   2  14   8      822.75      740.39     27.92 o 
   3  14   8       31.97       65.01     49.61 o 
   4  14   8      422.45      888.87    409.89 o 
   5  14   8      364.64      291.72     38.53 o 
   6  14   8      217.75      237.74     22.39 o 
   7  14   8      219.07      249.09     23.10 o 
   8  14   8      201.66      255.50     41.49 o 
  -9  15   8      159.68      183.96     17.32 o 
  -8  15   8      214.08      227.15     27.14 o 
  -7  15   8        5.58       11.13      8.46 o 
  -6  15   8      253.54      233.95     17.40 o 
  -5  15   8       11.58       11.77      8.72 o 
  -4  15   8       78.08       90.55     13.09 o 
  -3  15   8      238.72      255.56     20.00 o 
  -2  15   8      811.51      801.80     29.81 o 
  -1  15   8       71.59      106.61     15.08 o 
   0  15   8      906.82      906.35     31.64 o 
   1  15   8      355.37      395.74     22.46 o 
   2  15   8       36.28       46.71     12.07 o 
   3  15   8        1.03       25.14     12.38 o 
   4  15   8       54.17       54.97     15.65 o 
   5  15   8        4.03        3.13     15.04 o 
   6  15   8      224.51      248.57     24.42 o 
  -8  16   8      126.84      126.14     19.81 o 
  -7  16   8      603.69      596.38     53.38 o 
  -6  16   8       17.99       14.31      8.91 o 
  -5  16   8      179.43      167.62     33.10 o 
  -4  16   8        1.60        8.78      7.37 o 
  -3  16   8       16.21       30.08     11.49 o 
  -2  16   8       71.77       86.57     15.68 o 
  -1  16   8      355.79      366.13     22.15 o 
   0  16   8       40.31       49.64     12.83 o 
   1  16   8       32.26       58.66     12.55 o 
   2  16   8      101.09      129.28     19.96 o 
   3  16   8       23.34       32.06     13.66 o 
   4  16   8        2.56        1.97     11.32 o 
   5  16   8       86.88       94.09     17.02 o 
  -5  17   8        0.53       14.78      7.35 o 
  -4  17   8      152.45      129.26     27.55 o 
  -3  17   8       71.86       87.07     14.49 o 
  -2  17   8      187.55      186.03     18.81 o 
  -1  17   8      119.93      127.51     16.15 o 
   0  17   8      134.96      187.70     18.63 o 
   1  17   8       17.10       38.72     10.76 o 
   2  17   8      119.33      154.54     17.35 o 
 -15   0   9      491.39      492.33     42.87 o 
 -13   0   9      891.17      885.08     50.82 o 
 -11   0   9     2146.14     2156.01     69.49 o 
  -9   0   9      233.26      264.14     25.24 o 
  -7   0   9      232.78      299.41     24.89 o 
  -5   0   9     3245.19     4752.83     79.87 o 
  -3   0   9    14280.95    18393.16    148.67 o 
  -1   0   9     3494.83     4798.47     78.14 o 
   1   0   9      779.19      729.44     42.53 o 
   3   0   9     3323.04     3539.02     54.94 o 
   5   0   9     2752.64     2719.58     56.22 o 
   7   0   9      527.20      499.69     33.51 o 
   9   0   9        1.95      -20.35     56.87 o 
  11   0   9     1756.18     1891.50     58.66 o 
  13   0   9      209.86      285.85     35.50 o 
 -16   1   9      417.13      411.62     29.70 o 
 -15   1   9        0.06        8.87     12.75 o 
 -14   1   9       43.52       44.06     15.06 o 
 -13   1   9       46.55       44.15     14.26 o 
 -12   1   9     2049.66     1912.35     49.75 o 
 -11   1   9       10.73        5.12     10.99 o 
 -10   1   9     2753.63     2477.68     52.03 o 
  -9   1   9      105.29      111.44     13.68 o 
  -8   1   9     1333.08     1206.13     59.29 o 
  -7   1   9       79.58       92.68     11.70 o 
  -6   1   9     6878.44     7912.52    334.33 o 
  -5   1   9      106.94      107.05     11.27 o 
  -4   1   9     7422.29     9460.19     78.46 o 
  -3   1   9      397.41      839.54     72.78 o 
  -2   1   9    11580.77    13399.06    117.72 o 
  -1   1   9      428.42      759.65    124.64 o 
   0   1   9      593.77      493.44     15.32 o 
   1   1   9      156.31      219.14     27.51 o 
   2   1   9       12.40       28.62      9.55 o 
   3   1   9      253.33      272.17      8.29 o 
   4   1   9        1.49       -0.72     14.39 o 
   5   1   9      195.35      189.58     15.16 o 
   6   1   9        7.71       -0.86     11.03 o 
   7   1   9      472.04      461.04     35.53 o 
   8   1   9      334.58      381.29     23.14 o 
   9   1   9       56.11       33.55     13.05 o 
  10   1   9      493.29      496.01     25.75 o 
  11   1   9       89.86      124.53     18.35 o 
  12   1   9      489.48      445.97     24.08 o 
  13   1   9       11.41       15.69     12.15 o 
 -16   2   9      125.24      136.93     16.79 o 
 -15   2   9        3.44       10.12     12.30 o 
 -14   2   9      116.27       94.58     18.29 o 
 -13   2   9      115.74      111.40     17.66 o 
 -12   2   9      984.57      796.05     46.16 o 
 -11   2   9     2610.00     2326.66     62.41 o 
 -10   2   9      314.86      288.53     20.96 o 
  -9   2   9     1885.30     1805.83     41.32 o 
  -8   2   9       93.39      110.78     12.89 o 
  -7   2   9     1167.08     1142.97     30.08 o 
  -6   2   9      391.11      551.32     32.15 o 
  -5   2   9     6133.66     6888.18    123.43 o 
  -4   2   9      708.14      972.43     42.18 o 
  -3   2   9        4.57        1.82      5.96 o 
  -2   2   9    13149.14    14419.70    170.66 o 
  -1   2   9     7966.66     9263.35    228.10 o 
   0   2   9     2989.62     3325.90     48.03 o 
   1   2   9       80.11       86.53      7.49 o 
   2   2   9      492.75      633.81     14.69 o 
   3   2   9      503.41      462.53     13.39 o 
   4   2   9        2.45       -1.40     12.10 o 
   5   2   9       32.63       51.89      9.98 o 
   6   2   9      328.04      346.84     39.67 o 
   7   2   9      522.27      496.11     59.83 o 
   8   2   9        9.97        5.78     17.49 o 
   9   2   9     1586.16     1598.51     37.23 o 
  10   2   9      135.43      185.57     20.36 o 
  11   2   9       35.41       34.26     16.52 o 
  12   2   9      655.36      699.65     28.41 o 
  13   2   9       66.23       94.03     20.96 o 
 -16   3   9      340.42      412.18     23.75 o 
 -15   3   9       73.11       80.20     14.40 o 
 -14   3   9       69.38       82.54     14.08 o 
 -13   3   9      425.16      450.10     23.08 o 
 -12   3   9      820.30      756.18     37.51 o 
 -11   3   9       54.02       66.99     14.75 o 
 -10   3   9     1687.70     1562.25     50.13 o 
  -9   3   9        3.63        6.02      8.76 o 
  -8   3   9     2612.69     2496.35     58.26 o 
  -7   3   9     1423.95     1382.17     45.98 o 
  -6   3   9      142.67      177.50     14.20 o 
  -5   3   9     3353.67     3971.72     44.39 o 
  -4   3   9     3330.16     3849.28     90.34 o 
  -3   3   9     1431.75     1402.03    252.43 o 
  -2   3   9      754.64      789.39    152.42 o 
  -1   3   9     4960.58     5409.69    858.61 o 
   0   3   9      291.32      376.50     18.96 o 
   1   3   9      695.27      855.34     31.09 o 
   2   3   9     6206.34     6622.89    149.91 o 
   3   3   9       33.88       17.01      6.68 o 
   4   3   9     1005.16      918.88     18.23 o 
   5   3   9      239.47      289.33     44.31 o 
   6   3   9      724.38      759.68     25.61 o 
   7   3   9      340.43      341.06     20.60 o 
   8   3   9      183.20      241.75     19.36 o 
   9   3   9      310.08      315.70     29.70 o 
  10   3   9        3.97       12.41     25.20 o 
  11   3   9      488.14      528.38     27.21 o 
  12   3   9       16.26       37.05     19.01 o 
  13   3   9      224.90      273.53     50.82 o 
 -16   4   9       20.57       30.26     15.28 o 
 -15   4   9        7.16        2.62      8.80 o 
 -14   4   9       98.26      101.18     16.35 o 
 -13   4   9       42.46       35.29     12.22 o 
 -12   4   9      517.47      509.33     41.06 o 
 -11   4   9       59.58       57.69     11.81 o 
 -10   4   9      208.33      208.91     16.06 o 
  -9   4   9      411.17      346.01     17.55 o 
  -8   4   9     1791.99     1734.28     63.79 o 
  -7   4   9     1971.51     1994.57     33.67 o 
  -6   4   9     2586.17     2524.43     79.49 o 
  -5   4   9     1255.55     1388.17     25.74 o 
  -4   4   9       58.91      113.90      9.28 o 
  -3   4   9     4292.02     4494.08     40.44 o 
  -2   4   9      392.98      267.11     15.60 o 
  -1   4   9      106.10       91.74     23.31 o 
   0   4   9       37.65       90.56     24.99 o 
   1   4   9     2156.36     2263.46    318.64 o 
   2   4   9      901.00      923.58    120.32 o 
   3   4   9     3882.99     3891.31     42.00 o 
   4   4   9      174.58      193.54     28.18 o 
   5   4   9       48.59       49.74     10.07 o 
   6   4   9      352.37      299.58     54.79 o 
   7   4   9      228.10      248.41     32.64 o 
   8   4   9      242.10      210.42     18.96 o 
   9   4   9      129.56      116.35     20.41 o 
  10   4   9       30.23       -3.25     48.45 o 
  11   4   9        8.95       30.05     68.22 o 
  12   4   9        0.63       12.34     24.47 o 
  13   4   9       10.87       40.29     34.38 o 
 -16   5   9       47.16       49.22     15.77 o 
 -15   5   9        9.29        7.21      9.43 o 
 -14   5   9       51.20       86.92     13.97 o 
 -13   5   9        1.47      -11.99      8.86 o 
 -12   5   9      109.20      144.29     15.54 o 
 -11   5   9       59.64       49.77     13.44 o 
 -10   5   9      151.08      162.92     14.95 o 
  -9   5   9      175.47      218.80     15.20 o 
  -8   5   9     1398.05     1226.43     52.34 o 
  -7   5   9      102.75      110.11     10.96 o 
  -6   5   9      975.97     1016.06     35.76 o 
  -5   5   9      141.83      202.98     11.78 o 
  -4   5   9     1085.25      998.15     20.30 o 
  -3   5   9      309.16      290.14     11.14 o 
  -2   5   9      648.55      600.94     14.06 o 
  -1   5   9      465.32      495.52     33.86 o 
   0   5   9     3620.45     4157.18    495.14 o 
   1   5   9     4365.10     4511.21    632.26 o 
   2   5   9     1156.16     1279.19    121.26 o 
   3   5   9     2185.38     1871.32    189.84 o 
   4   5   9      106.37       88.60     17.50 o 
   5   5   9       20.72       -1.73      7.83 o 
   6   5   9      185.39      250.83     44.86 o 
   7   5   9      365.22      374.36     52.89 o 
   8   5   9        9.10       17.40     26.71 o 
   9   5   9      188.30      226.79     37.96 o 
  10   5   9       21.38       43.56     61.33 o 
  11   5   9       41.52       64.95     21.46 o 
  12   5   9       25.33       19.49     13.15 o 
  13   5   9        0.40       29.80     46.92 o 
 -15   6   9      232.58      292.71     20.32 o 
 -14   6   9       61.29       51.25     12.97 o 
 -13   6   9      412.58      415.90     34.14 o 
 -12   6   9        6.18        7.68      9.15 o 
 -11   6   9      136.60      133.20     14.43 o 
 -10   6   9     1099.23     1131.85     30.78 o 
  -9   6   9      711.25      627.49     22.97 o 
  -8   6   9       38.59       23.75      9.23 o 
  -7   6   9     2047.83     2019.48     34.79 o 
  -6   6   9      251.60      224.23     13.12 o 
  -5   6   9        2.47        0.63      4.69 o 
  -4   6   9     3266.34     3329.88     32.44 o 
  -3   6   9      485.08      562.55     12.92 o 
  -2   6   9      568.28      541.55     19.09 o 
  -1   6   9       89.84       71.71      8.96 o 
   0   6   9     1950.47     2154.40     52.02 o 
   1   6   9     1294.60     1261.73     25.85 o 
   2   6   9     1525.05     1659.15     23.92 o 
   3   6   9     3090.85     3132.81    290.60 o 
   4   6   9       65.61       78.61     24.01 o 
   5   6   9      488.24      487.25     82.61 o 
   6   6   9       35.47       41.06     34.96 o 
   7   6   9     1899.21     1907.37    334.45 o 
   8   6   9     2805.95     3083.16    456.79 o 
   9   6   9        1.90       68.21    117.42 o 
  10   6   9      109.96       80.05     72.81 o 
  11   6   9        7.44      328.60    440.25 o 
  12   6   9        3.93       25.40    126.59 o 
 -15   7   9        0.98       18.37     11.75 o 
 -14   7   9      744.72      721.67     29.13 o 
 -13   7   9      167.94      183.00     17.38 o 
 -12   7   9       71.49       81.37     13.48 o 
 -11   7   9      353.43      406.52     21.32 o 
 -10   7   9      120.04      145.95     14.50 o 
  -9   7   9       81.04      123.78     13.15 o 
  -8   7   9     4216.45     4298.92     53.14 o 
  -7   7   9     1736.88     1614.41     35.98 o 
  -6   7   9     1258.68     1175.85     30.13 o 
  -5   7   9       93.24       63.01     10.41 o 
  -4   7   9     4135.24     4201.53     73.31 o 
  -3   7   9        7.69        8.49      6.64 o 
  -2   7   9      248.62      205.09     13.87 o 
  -1   7   9      615.27      617.66     20.42 o 
   0   7   9      733.03      831.06     46.27 o 
   1   7   9     2855.51     3056.66     68.70 o 
   2   7   9       91.69       89.38     31.54 o 
   3   7   9     1612.03     1579.28     53.52 o 
   4   7   9       39.72       36.03     13.07 o 
   5   7   9      197.39      153.67     26.35 o 
   6   7   9      290.43      295.60     37.97 o 
   7   7   9     2296.20     2316.63     90.18 o 
   8   7   9       98.36      124.19     46.06 o 
   9   7   9      498.97      460.41     42.87 o 
  10   7   9        4.63        2.16     23.86 o 
  11   7   9      621.08      628.69     43.60 o 
  12   7   9       65.11       40.89     38.72 o 
 -15   8   9      112.41      122.89     15.91 o 
 -14   8   9        8.02        0.42      8.86 o 
 -13   8   9       94.61      122.73     15.48 o 
 -12   8   9      173.46      153.33     16.05 o 
 -11   8   9      233.22      228.93     22.83 o 
 -10   8   9       84.88      106.75     17.66 o 
  -9   8   9      391.11      372.17     45.64 o 
  -8   8   9      199.45      225.04     28.77 o 
  -7   8   9     2683.21     2729.30     85.47 o 
  -6   8   9      162.30      166.60     14.70 o 
  -5   8   9      217.48      202.19     15.40 o 
  -4   8   9        0.68        0.36      7.42 o 
  -3   8   9     2190.65     2041.85     37.99 o 
  -2   8   9      379.51      355.65     17.32 o 
  -1   8   9     1043.29     1085.66     36.76 o 
   0   8   9     2616.80     2598.71     40.24 o 
   1   8   9      140.59      140.42     12.04 o 
   2   8   9     4156.01     3978.06     73.91 o 
   3   8   9      198.78      180.90     12.61 o 
   4   8   9      731.99      775.28    191.21 o 
   5   8   9      653.15      628.27     34.37 o 
   6   8   9       28.58       49.00     28.52 o 
   7   8   9      155.03       98.40     26.51 o 
   8   8   9      227.84      216.32     33.95 o 
   9   8   9      332.13      380.84     40.40 o 
  10   8   9      110.95      100.58     57.91 o 
  11   8   9        0.41      -12.86     18.84 o 
 -14   9   9      570.61      534.05     31.15 o 
 -13   9   9      238.02      254.94     35.09 o 
 -12   9   9      136.47      136.62     19.92 o 
 -11   9   9        2.79        3.60     11.13 o 
 -10   9   9      265.47      273.20     22.91 o 
  -9   9   9     1009.13     1110.66     49.75 o 
  -8   9   9     1924.65     1866.36     74.14 o 
  -7   9   9     1145.48     1080.32     78.21 o 
  -6   9   9     1019.44      941.51     54.37 o 
  -5   9   9      624.24      623.20     24.07 o 
  -4   9   9       59.53       59.97     10.77 o 
  -3   9   9     1046.45     1001.75     27.86 o 
  -2   9   9      118.90      131.18     12.55 o 
  -1   9   9      562.96      504.83     35.03 o 
   0   9   9       50.30       54.56      9.62 o 
   1   9   9      140.43      118.21     11.80 o 
   2   9   9       32.54       58.41      9.32 o 
   3   9   9     1095.69     1150.59    107.39 o 
   4   9   9      120.78      188.71     51.81 o 
   5   9   9       11.86      149.11    207.58 o 
   6   9   9       18.01       31.83     83.15 o 
   7   9   9     2087.40     2074.67     67.98 o 
   8   9   9        9.74        5.41     37.34 o 
   9   9   9      385.21      557.43    100.26 o 
  10   9   9        2.10       11.96     38.38 o 
  11   9   9       87.45       69.47     25.30 o 
 -14  10   9        4.07       25.74     12.10 o 
 -13  10   9      162.93      137.34     20.03 o 
 -12  10   9      818.94      770.31     64.31 o 
 -11  10   9        1.36       -0.14     10.86 o 
 -10  10   9       52.69       41.05     11.44 o 
  -9  10   9       46.62       49.55     12.61 o 
  -8  10   9     1217.03     1215.36     98.26 o 
  -7  10   9     2301.34     2066.83     78.89 o 
  -6  10   9     3845.26     3431.46    244.46 o 
  -5  10   9      924.83      824.16     36.44 o 
  -4  10   9     1320.13     1281.83     39.89 o 
  -3  10   9        7.99        8.60      8.43 o 
  -2  10   9      185.31      157.61     14.23 o 
  -1  10   9       95.66       59.47     10.35 o 
   0  10   9     2253.99     1944.30     38.02 o 
   1  10   9       28.41       36.86     12.01 o 
   2  10   9      653.07      604.69     21.10 o 
   3  10   9      459.89      493.27    108.36 o 
   4  10   9      521.08      508.03     37.76 o 
   5  10   9        0.29       -0.90      9.89 o 
   6  10   9     1136.08     1194.37     52.33 o 
   7  10   9        1.02      -12.62     17.81 o 
   8  10   9      801.60      837.09     52.27 o 
   9  10   9      412.88      418.60     77.44 o 
  10  10   9        6.59       28.70     17.09 o 
 -13  11   9       96.59       70.27     33.02 o 
 -12  11   9      275.80      271.73     24.89 o 
 -11  11   9      239.23      260.57     24.12 o 
 -10  11   9       48.94       40.33     11.47 o 
  -9  11   9      287.08      264.34     19.40 o 
  -8  11   9      290.78      263.90     24.63 o 
  -7  11   9     1420.66     1315.07     45.82 o 
  -6  11   9      969.38      832.29     71.93 o 
  -5  11   9      230.58      200.48     15.75 o 
  -4  11   9      508.70      460.09     27.60 o 
  -3  11   9      237.84      216.36     16.55 o 
  -2  11   9        4.16       16.27      9.75 o 
  -1  11   9     2468.13     2368.53     43.71 o 
   0  11   9     2612.21     2261.07     83.78 o 
   1  11   9     1214.31     1187.64     31.37 o 
   2  11   9       47.22       38.52     10.10 o 
   3  11   9     3443.34     3082.44    426.31 o 
   4  11   9       41.26       33.74     13.89 o 
   5  11   9      277.72      274.40     57.75 o 
   6  11   9      132.05      107.61     27.07 o 
   7  11   9      223.04      225.04     35.17 o 
   8  11   9       92.07      158.71     66.55 o 
   9  11   9        5.01      -11.57     35.96 o 
  10  11   9        5.37       -0.94     16.24 o 
 -12  12   9      182.56      197.75     32.15 o 
 -11  12   9      601.27      641.67     33.74 o 
 -10  12   9       37.40       50.39     11.88 o 
  -9  12   9       50.49       64.12     12.61 o 
  -8  12   9      138.51      107.17     14.85 o 
  -7  12   9      921.88      828.51     58.56 o 
  -6  12   9     2328.82     1932.53    198.87 o 
  -5  12   9        3.34        2.33     11.55 o 
  -4  12   9     1322.58     1264.82     35.12 o 
  -3  12   9     2258.47     2122.98     62.55 o 
  -2  12   9     2391.76     2467.11     47.03 o 
  -1  12   9      297.64      293.49     19.03 o 
   0  12   9      198.08      217.21     17.10 o 
   1  12   9      318.80      310.26     18.47 o 
   2  12   9      458.55      453.29     20.17 o 
   3  12   9       55.68       65.35     37.97 o 
   4  12   9     1168.72      907.84     81.88 o 
   5  12   9        0.22       -6.01     17.82 o 
   6  12   9        4.83        1.13     14.53 o 
   7  12   9      109.95      113.53     27.00 o 
   8  12   9      177.32      198.76     41.49 o 
   9  12   9       55.36      133.32     77.10 o 
 -11  13   9      370.47      362.30     21.94 o 
 -10  13   9        8.40        7.07      9.21 o 
  -9  13   9      173.58      197.15     23.61 o 
  -8  13   9      304.48      267.92     19.34 o 
  -7  13   9     1956.90     1658.87    140.48 o 
  -6  13   9      627.92      502.04     75.21 o 
  -5  13   9      582.57      444.23     50.45 o 
  -4  13   9       29.30       32.43     10.46 o 
  -3  13   9      241.07      255.68     18.40 o 
  -2  13   9      125.29       98.02     13.63 o 
  -1  13   9       41.50       58.05     11.83 o 
   0  13   9        0.28       -4.21      7.54 o 
   1  13   9      169.90      142.56     14.89 o 
   2  13   9       30.19       62.18     20.74 o 
   3  13   9     1012.96      819.99     94.31 o 
   4  13   9      209.32      207.07     44.81 o 
   5  13   9      766.84      688.49     63.61 o 
   6  13   9      187.12      158.36     23.06 o 
   7  13   9      233.78      262.28     35.45 o 
   8  13   9       11.77       54.27     36.82 o 
 -10  14   9      221.43      245.75     19.31 o 
  -9  14   9       84.67       78.73     14.81 o 
  -8  14   9      168.38      163.59     20.28 o 
  -7  14   9       48.07       57.15     11.76 o 
  -6  14   9       90.18       73.63     13.69 o 
  -5  14   9      420.87      343.56     48.84 o 
  -4  14   9       37.48       33.35     14.22 o 
  -3  14   9      306.16      346.48     21.20 o 
  -2  14   9       29.59       25.42     10.49 o 
  -1  14   9      257.19      221.62     18.12 o 
   0  14   9      965.37      833.78     29.99 o 
   1  14   9       35.85       27.84     10.25 o 
   2  14   9     2286.05     2106.98    314.12 o 
   3  14   9      100.51      120.27     35.60 o 
   4  14   9     1331.07     1226.04    169.24 o 
   5  14   9        1.21       42.44     67.29 o 
   6  14   9       23.89       74.54     24.48 o 
   7  14   9        5.79       28.67     19.50 o 
  -9  15   9        5.98       21.33     17.41 o 
  -8  15   9        5.25        8.48      8.30 o 
  -7  15   9        2.48        4.53     10.44 o 
  -6  15   9        5.73       10.75      7.99 o 
  -5  15   9       40.99       31.72      9.50 o 
  -4  15   9        4.03       18.27     10.80 o 
  -3  15   9      585.14      583.53     29.32 o 
  -2  15   9       23.44       20.12     10.80 o 
  -1  15   9      214.33      275.96     19.81 o 
   0  15   9        0.09        4.26      9.54 o 
   1  15   9      997.89      950.61    157.89 o 
   2  15   9       73.36       92.74     24.50 o 
   3  15   9      402.14      521.47    114.92 o 
   4  15   9      170.52      178.45     43.45 o 
   5  15   9       86.47      112.10     19.16 o 
   6  15   9       49.18       62.25     31.63 o 
  -7  16   9      111.37      115.28     19.92 o 
  -6  16   9       90.53       91.99     12.74 o 
  -5  16   9        1.73       10.27      7.82 o 
  -4  16   9      163.43      180.81     25.10 o 
  -3  16   9        0.07       -3.48      8.27 o 
  -2  16   9      154.96      208.30     19.20 o 
  -1  16   9      107.32      126.00     16.02 o 
   0  16   9       12.06       29.82     10.84 o 
   1  16   9       10.48       16.27      9.35 o 
   2  16   9       61.77       67.31     16.62 o 
   3  16   9      250.32      293.41     25.17 o 
   4  16   9      140.37      114.67     19.98 o 
  -4  17   9       17.61       26.95      7.90 o 
  -3  17   9       72.26       76.77     14.71 o 
  -2  17   9      101.71      120.57     16.30 o 
  -1  17   9       61.10       74.35     13.71 o 
   0  17   9        2.72       -3.35      7.83 o 
   1  17   9      268.34      317.08     21.05 o 
 -16   0  10        2.30        6.22     17.98 o 
 -14   0  10      337.16      309.43     36.30 o 
 -12   0  10      743.41      839.79     49.79 o 
 -10   0  10       60.14       22.82     17.29 o 
  -8   0  10      159.04      161.80     21.44 o 
  -6   0  10        1.64       42.18     13.83 o 
  -4   0  10     7280.86    10739.25    125.50 o 
  -2   0  10     5535.96     6290.67     91.97 o 
   0   0  10     4281.47     3710.44     72.95 o 
   2   0  10     8385.78     9906.74    147.41 o 
   4   0  10     4688.71     5598.78     81.08 o 
   6   0  10     1354.47     1267.86     45.24 o 
   8   0  10     2774.29     2839.54     89.03 o 
  10   0  10     1114.10     1148.77     87.47 o 
  12   0  10      659.65      647.28     38.97 o 
 -16   1  10        9.30       -4.88     12.27 o 
 -15   1  10       29.02       41.44     21.44 o 
 -14   1  10        2.04        5.66     12.33 o 
 -13   1  10       88.74       85.40     16.98 o 
 -12   1  10       54.35       72.72     15.26 o 
 -11   1  10      281.28      232.61     25.24 o 
 -10   1  10      537.78      481.79     29.04 o 
  -9   1  10        1.44       18.90     11.58 o 
  -8   1  10      250.19      246.39     17.35 o 
  -7   1  10     1689.97     1690.36     38.13 o 
  -6   1  10      737.60      794.16     36.65 o 
  -5   1  10     1851.30     2284.98     96.81 o 
  -4   1  10     1467.30     1810.00     37.25 o 
  -3   1  10    20810.85    23650.77    185.66 o 
  -2   1  10     8648.79    10097.85     90.06 o 
  -1   1  10      204.45      341.62     16.83 o 
   0   1  10     2204.18     2193.72     51.59 o 
   1   1  10     4679.19     4957.19     58.46 o 
   2   1  10     1471.40     1386.56     21.48 o 
   3   1  10    13265.79    13881.25    206.71 o 
   4   1  10       20.37       10.49      9.07 o 
   5   1  10      721.57      679.37     24.73 o 
   6   1  10      426.28      480.19     22.95 o 
   7   1  10     2332.95     2596.91     61.06 o 
   8   1  10       26.42       37.63     17.52 o 
   9   1  10      115.74      129.97     18.27 o 
  10   1  10      283.23      285.26     37.83 o 
  11   1  10      621.45      628.93     27.05 o 
  12   1  10       53.35       93.06     17.14 o 
  13   1  10      382.98      473.74     24.65 o 
 -16   2  10       85.07       96.60     19.90 o 
 -15   2  10       12.66        2.19     11.42 o 
 -14   2  10        0.80        8.17     13.00 o 
 -13   2  10      147.78      190.72     21.34 o 
 -12   2  10      102.01      129.51     18.40 o 
 -11   2  10        7.03        2.86     10.58 o 
 -10   2  10      622.54      503.40     25.53 o 
  -9   2  10       99.07      102.23     14.47 o 
  -8   2  10     1461.22     1401.98     35.44 o 
  -7   2  10     1846.13     1915.72     39.23 o 
  -6   2  10      108.43       64.46     10.88 o 
  -5   2  10      282.34      330.35     17.44 o 
  -4   2  10     9102.35    10833.64    113.75 o 
  -3   2  10        6.42        6.79      9.33 o 
  -2   2  10     1184.38     1317.56     28.43 o 
  -1   2  10      338.38      410.24     14.68 o 
   0   2  10       24.24       34.10      8.43 o 
   1   2  10     1395.89     1293.83     27.40 o 
   2   2  10     6893.13     7229.60     49.29 o 
   3   2  10      279.35      246.75     43.02 o 
   4   2  10     5749.12     5536.87     91.57 o 
   5   2  10      197.92      248.58     46.26 o 
   6   2  10     1434.02     1420.36     78.07 o 
   7   2  10     1989.24     2155.48     40.74 o 
   8   2  10      160.22      168.60     25.56 o 
   9   2  10       23.27       21.35     11.43 o 
  10   2  10      183.83      196.99     21.21 o 
  11   2  10      133.83      149.31     19.84 o 
  12   2  10      451.63      513.81     32.39 o 
  13   2  10      107.44       97.94     15.94 o 
 -16   3  10       12.45       15.26     13.13 o 
 -15   3  10       13.42        9.99     10.97 o 
 -14   3  10       83.22       72.70     13.56 o 
 -13   3  10      720.69      769.95     32.92 o 
 -12   3  10       44.44       22.26     14.52 o 
 -11   3  10      530.78      539.53     27.81 o 
 -10   3  10      294.29      314.09     21.51 o 
  -9   3  10     1109.07     1042.63     32.63 o 
  -8   3  10     1014.37      919.48     75.02 o 
  -7   3  10        1.58        5.80      7.70 o 
  -6   3  10      303.95      316.46     15.15 o 
  -5   3  10     1524.85     1450.88     28.15 o 
  -4   3  10     2379.39     2698.10     40.34 o 
  -3   3  10     3084.75     3871.93    667.51 o 
  -2   3  10      279.56      279.94     81.43 o 
  -1   3  10      287.37      178.53     10.31 o 
   0   3  10      356.19      350.73     42.06 o 
   1   3  10     2036.73     2037.07     75.75 o 
   2   3  10       40.53       71.63     16.90 o 
   3   3  10     4966.94     5398.11    152.39 o 
   4   3  10      108.68      160.37     34.18 o 
   5   3  10     2149.80     2051.06     56.99 o 
   6   3  10      537.67      534.64     55.64 o 
   7   3  10     2566.78     2617.00     76.90 o 
   8   3  10      522.66      455.25     23.70 o 
   9   3  10      359.98      397.25     23.32 o 
  10   3  10      154.73      204.42     21.25 o 
  11   3  10     2282.70     2480.06     63.88 o 
  12   3  10       88.03      171.79     20.50 o 
 -16   4  10      102.22      128.99     17.45 o 
 -15   4  10       14.96       15.55     10.23 o 
 -14   4  10        0.57       -6.11      9.02 o 
 -13   4  10       37.73       34.21     12.08 o 
 -12   4  10        0.47       -3.98      8.78 o 
 -11   4  10        0.78        3.62      9.15 o 
 -10   4  10      317.63      276.99     19.16 o 
  -9   4  10       38.81       27.73      9.51 o 
  -8   4  10      304.05      249.29     16.09 o 
  -7   4  10      456.17      396.70     17.32 o 
  -6   4  10      863.08      812.65     35.65 o 
  -5   4  10     2680.23     2997.95     38.53 o 
  -4   4  10     2354.28     2806.08     74.06 o 
  -3   4  10      917.96      875.66     20.12 o 
  -2   4  10     4331.07     4791.93    840.07 o 
  -1   4  10     1231.63     1207.37    155.55 o 
   0   4  10     3432.92     3220.64    440.50 o 
   1   4  10      793.24      817.69    164.37 o 
   2   4  10     9805.57    10638.46    276.33 o 
   3   4  10     1150.06     1090.57     42.00 o 
   4   4  10     3097.36     3218.11     32.25 o 
   5   4  10      231.91      258.80     44.01 o 
   6   4  10     1623.58     1762.03     34.82 o 
   7   4  10       40.10       55.40     11.99 o 
   8   4  10      162.24      182.84     18.70 o 
   9   4  10      746.41      778.64     31.54 o 
  10   4  10      746.20      757.49    106.90 o 
  11   4  10      116.80      887.20   1557.90 o 
  12   4  10     1273.24     1267.19    128.95 o 
 -15   5  10       97.34       83.15     14.10 o 
 -14   5  10       63.77       81.39     14.23 o 
 -13   5  10        1.98        3.02     10.29 o 
 -12   5  10       23.40       27.88     11.06 o 
 -11   5  10      355.75      370.64     31.70 o 
 -10   5  10      417.33      431.55     26.47 o 
  -9   5  10      550.74      595.36     26.40 o 
  -8   5  10     2827.69     2774.15     63.64 o 
  -7   5  10     3705.06     3967.48    123.66 o 
  -6   5  10      131.75      102.91     10.33 o 
  -5   5  10       98.31       74.31      8.95 o 
  -4   5  10       28.05       33.15      6.45 o 
  -3   5  10     3265.69     3129.50     33.70 o 
  -2   5  10      253.63      245.03     17.09 o 
  -1   5  10      805.79     1001.93    134.21 o 
   0   5  10      973.29     1030.28    266.64 o 
   1   5  10     1325.35     1482.50    282.59 o 
   2   5  10      344.24      337.41     86.42 o 
   3   5  10     2440.45     2374.64    264.04 o 
   4   5  10       22.87       22.18      8.20 o 
   5   5  10     1601.57     1783.19    345.58 o 
   6   5  10        0.30       20.93     43.76 o 
   7   5  10     1025.19     1097.82    241.08 o 
   8   5  10      373.34      422.93    191.93 o 
   9   5  10       56.08       19.10     51.30 o 
  10   5  10      116.54      705.40    739.74 o 
  11   5  10     1444.77     1435.18    106.29 o 
  12   5  10      118.16      497.16    427.07 o 
 -15   6  10      339.02      357.07     22.75 o 
 -14   6  10      177.53      187.38     18.55 o 
 -13   6  10      311.09      285.05     20.20 o 
 -12   6  10      106.65      121.93     14.99 o 
 -11   6  10      112.37      100.03     14.01 o 
 -10   6  10      290.25      246.47     17.24 o 
  -9   6  10       82.05       69.29     11.70 o 
  -8   6  10       84.76       67.63     11.13 o 
  -7   6  10       55.55       53.72      9.62 o 
  -6   6  10       78.95       94.86      9.93 o 
  -5   6  10        2.27       -6.85      8.97 o 
  -4   6  10      620.71      690.26     28.72 o 
  -3   6  10       58.74       62.92     14.18 o 
  -2   6  10      737.66      772.32     23.81 o 
  -1   6  10     1046.21     1097.01     30.48 o 
   0   6  10     2420.31     2407.67     37.56 o 
   1   6  10     3097.81     3182.79     76.75 o 
   2   6  10     1936.81     1923.64    188.43 o 
   3   6  10      917.98      736.74     93.25 o 
   4   6  10     2624.45     2577.03    440.64 o 
   5   6  10      326.86      291.35     74.99 o 
   6   6  10     3618.03     3495.33    589.40 o 
   7   6  10       57.14      152.29    122.41 o 
   8   6  10     1010.98     1040.88     35.02 o 
   9   6  10       26.31      106.42    136.02 o 
  10   6  10      752.11      883.76    130.25 o 
  11   6  10      141.12      349.80    232.84 o 
  12   6  10      579.01      580.84     39.52 o 
 -15   7  10        1.40        6.02     10.06 o 
 -14   7  10       69.79       81.55     14.57 o 
 -13   7  10      494.24      450.33     23.79 o 
 -12   7  10        4.32       -4.00      9.40 o 
 -11   7  10      377.78      393.01     21.76 o 
 -10   7  10       32.50       36.32     10.51 o 
  -9   7  10        1.02       -0.90     10.13 o 
  -8   7  10      534.24      542.20     74.16 o 
  -7   7  10      218.97      231.35     21.56 o 
  -6   7  10      355.61      316.78     22.74 o 
  -5   7  10      877.99      959.67     67.76 o 
  -4   7  10      443.33      399.44     19.34 o 
  -3   7  10     4091.05     4360.50     55.09 o 
  -2   7  10      241.71      284.46     15.88 o 
  -1   7  10     1329.39     1180.63     28.43 o 
   0   7  10     3706.57     3970.83     49.23 o 
   1   7  10     1945.94     1905.98     71.24 o 
   2   7  10     1627.63     1589.14     60.87 o 
   3   7  10      510.29      449.59     31.98 o 
   4   7  10      124.83      134.30     35.32 o 
   5   7  10     1504.50     1350.17     36.33 o 
   6   7  10       56.80       69.24     25.57 o 
   7   7  10     1286.32     1263.74    118.97 o 
   8   7  10      655.85      870.42     39.47 o 
   9   7  10      254.67      377.51     30.34 o 
  10   7  10       55.41       54.39     43.04 o 
  11   7  10      315.85      400.72     47.88 o 
 -14   8  10        1.34       -3.92     19.53 o 
 -13   8  10       59.11       81.51     17.03 o 
 -12   8  10        1.34        2.66     12.71 o 
 -11   8  10       23.69       46.95     15.16 o 
 -10   8  10       59.71       64.52     15.53 o 
  -9   8  10      583.29      610.17     45.29 o 
  -8   8  10     1567.43     1813.55     85.40 o 
  -7   8  10     1306.13     1191.17     46.26 o 
  -6   8  10     3255.44     3453.42    219.81 o 
  -5   8  10      765.61      757.11     33.00 o 
  -4   8  10     3626.79     3472.81    125.85 o 
  -3   8  10      151.15      139.80     13.67 o 
  -2   8  10     1713.02     1451.92     81.94 o 
  -1   8  10       81.57       78.51     10.79 o 
   0   8  10      191.58      183.51     13.72 o 
   1   8  10        0.62       -0.02      6.17 o 
   2   8  10      317.42      324.53     55.21 o 
   3   8  10       15.01       30.08     10.84 o 
   4   8  10     4022.93     3537.03    104.68 o 
   5   8  10      480.54      453.36     24.00 o 
   6   8  10     2131.97     2452.03     69.14 o 
   7   8  10      283.01      349.28     44.95 o 
   8   8  10      473.02      502.99    106.49 o 
   9   8  10        1.49       26.78     18.85 o 
  10   8  10       48.23       30.00     34.75 o 
  11   8  10      487.80      526.49     40.45 o 
 -14   9  10      190.73      236.31     25.23 o 
 -13   9  10        0.29        0.07     23.68 o 
 -12   9  10        6.91       14.65     12.60 o 
 -11   9  10       20.16       12.48     17.46 o 
 -10   9  10       10.16       11.13     17.98 o 
  -9   9  10       17.13       11.35     11.70 o 
  -8   9  10      702.12      686.86     29.28 o 
  -7   9  10     1706.14     1677.29    115.12 o 
  -6   9  10      545.43      505.35     39.39 o 
  -5   9  10       40.59       59.40     12.04 o 
  -4   9  10     2371.50     2507.75     57.32 o 
  -3   9  10      404.93      443.49     27.93 o 
  -2   9  10        0.84        8.27      7.63 o 
  -1   9  10       66.31       59.05     10.36 o 
   0   9  10      122.90       90.18     13.43 o 
   1   9  10      463.65      503.59     25.96 o 
   2   9  10       63.07       77.74     11.73 o 
   3   9  10     2456.52     2139.28    261.38 o 
   4   9  10      965.42      857.75     49.30 o 
   5   9  10     2909.32     3202.11     95.61 o 
   6   9  10     2028.17     1839.00     63.35 o 
   7   9  10     1162.77     1162.10     56.54 o 
   8   9  10       42.47       71.55     25.73 o 
   9   9  10       53.44       96.83     27.33 o 
  10   9  10      133.99      156.71     31.58 o 
 -13  10  10       61.51       69.18     16.59 o 
 -12  10  10       10.18        3.61     12.45 o 
 -11  10  10       96.24       91.66     17.67 o 
 -10  10  10       13.29       21.83     13.29 o 
  -9  10  10       31.74       36.46     10.86 o 
  -8  10  10      156.64      141.28     15.84 o 
  -7  10  10       78.57       67.57     12.90 o 
  -6  10  10      407.14      364.53     20.64 o 
  -5  10  10      599.36      553.95     30.19 o 
  -4  10  10      311.43      256.99     18.39 o 
  -3  10  10      194.52      188.86     16.19 o 
  -2  10  10      211.45      168.91     15.14 o 
  -1  10  10     1861.16     1758.39     80.44 o 
   0  10  10     1337.26     1248.34     31.88 o 
   1  10  10     1122.75     1091.64     29.72 o 
   2  10  10      515.13      488.91     97.52 o 
   3  10  10      982.77      885.98    126.42 o 
   4  10  10      556.50      536.58     58.59 o 
   5  10  10      442.94      463.13     25.95 o 
   6  10  10      290.04      682.55    460.52 o 
   7  10  10       64.84       71.66     26.95 o 
   8  10  10       83.88      157.59     31.63 o 
   9  10  10       10.30       42.65     20.48 o 
  10  10  10       14.73       20.20     53.24 o 
 -13  11  10        0.17        3.65     10.42 o 
 -12  11  10       55.67       78.73     16.39 o 
 -11  11  10      205.46      186.89     21.59 o 
 -10  11  10        4.62        3.14     10.12 o 
  -9  11  10       33.24       30.83     11.39 o 
  -8  11  10     1290.14     1205.45     79.18 o 
  -7  11  10     1637.15     1523.46    103.05 o 
  -6  11  10       54.50       52.44     11.75 o 
  -5  11  10      361.18      313.66     28.26 o 
  -4  11  10     1434.04     1342.70     35.86 o 
  -3  11  10       35.55       46.04     11.78 o 
  -2  11  10     1765.70     1625.95     38.47 o 
  -1  11  10      113.51      100.81     13.65 o 
   0  11  10      848.90      816.59     26.70 o 
   1  11  10       11.19        4.48      8.04 o 
   2  11  10      354.12      333.28     43.86 o 
   3  11  10      247.88      218.93     20.47 o 
   4  11  10       21.01       17.09     15.76 o 
   5  11  10       34.69      550.57    465.76 o 
   6  11  10        5.71        7.52     20.40 o 
   7  11  10      302.09      490.56    260.34 o 
   8  11  10        4.98       -3.14     27.66 o 
   9  11  10       13.32       79.79     40.97 o 
 -12  12  10        8.54       29.27     12.75 o 
 -11  12  10        4.83        9.89     11.51 o 
 -10  12  10       17.64       28.65     10.77 o 
  -9  12  10      103.60      104.47     15.02 o 
  -8  12  10      406.95      353.84     42.10 o 
  -7  12  10       52.54       50.99     12.21 o 
  -6  12  10        8.97        9.11      8.88 o 
  -5  12  10       34.62       37.52     11.69 o 
  -4  12  10      490.73      458.61     22.55 o 
  -3  12  10      886.90      855.62     37.22 o 
  -2  12  10      441.42      460.94     22.65 o 
  -1  12  10      243.21      218.82     17.52 o 
   0  12  10        8.97       15.00      8.85 o 
   1  12  10       31.96       23.19      9.59 o 
   2  12  10      512.30      685.87    208.60 o 
   3  12  10      116.77      143.38     18.47 o 
   4  12  10      139.88      487.71    321.61 o 
   5  12  10      155.78      216.52    112.64 o 
   6  12  10      366.48      433.00     54.11 o 
   7  12  10       72.56      130.94     74.51 o 
   8  12  10       69.55      123.41     27.47 o 
 -11  13  10       67.54       79.86     13.58 o 
 -10  13  10      147.04      153.02     17.08 o 
  -9  13  10       12.03       13.95     10.21 o 
  -8  13  10      275.53      246.82     18.75 o 
  -7  13  10        7.95        9.39      8.97 o 
  -6  13  10       94.44       83.11     12.40 o 
  -5  13  10      204.84      166.59     27.47 o 
  -4  13  10      301.40      293.34     26.60 o 
  -3  13  10        2.20        6.89      9.11 o 
  -2  13  10       80.98       73.02     13.17 o 
  -1  13  10      315.62      342.76     20.46 o 
   0  13  10      187.21      193.52     16.97 o 
   1  13  10       95.63      111.40     14.63 o 
   2  13  10      246.38      259.04     48.71 o 
   3  13  10        5.84      360.18    335.56 o 
   4  13  10      129.39      161.84     65.93 o 
   5  13  10      322.93      265.89     39.68 o 
   6  13  10        1.09       26.77    102.34 o 
   7  13  10       12.66       53.85     75.02 o 
 -10  14  10       59.04       46.43     11.33 o 
  -9  14  10      177.31      181.70     36.87 o 
  -8  14  10        0.11        4.33      7.75 o 
  -7  14  10      367.25      290.84     46.35 o 
  -6  14  10        0.33       -8.71      5.81 o 
  -5  14  10      121.43      117.29     13.33 o 
  -4  14  10        8.39       12.66     10.33 o 
  -3  14  10      182.18      206.75     18.31 o 
  -2  14  10        5.97       -1.45      8.91 o 
  -1  14  10       30.77       26.03     12.74 o 
   0  14  10        8.09       21.31     10.15 o 
   1  14  10      128.71      109.79     14.83 o 
   2  14  10       64.12       64.05     15.57 o 
   3  14  10        4.26       44.17    111.21 o 
   4  14  10       58.49       93.47     57.81 o 
   5  14  10       42.95       59.71     34.61 o 
   6  14  10       63.46      385.24    295.43 o 
  -8  15  10      113.26      110.98     14.22 o 
  -7  15  10      117.54      118.46     20.48 o 
  -6  15  10      275.35      222.14     38.75 o 
  -5  15  10       49.49       51.09     10.82 o 
  -4  15  10       95.93      101.51     16.10 o 
  -3  15  10      155.03      177.14     18.04 o 
  -2  15  10       63.92       54.51     12.65 o 
  -1  15  10      108.91      160.04     17.16 o 
   0  15  10       74.37      102.67     14.83 o 
   1  15  10       23.85       21.61     10.30 o 
   2  15  10       16.60      243.22    237.26 o 
   3  15  10      196.04      363.29    146.99 o 
   4  15  10        1.62       72.87    115.54 o 
   5  15  10       13.90       92.83    116.41 o 
  -6  16  10       54.75       52.03     11.12 o 
  -5  16  10      234.04      186.71     31.62 o 
  -4  16  10       70.74       67.29     13.57 o 
  -3  16  10       65.32       75.27     14.07 o 
  -2  16  10        6.00        5.02      8.76 o 
  -1  16  10      177.36      198.87     19.35 o 
   0  16  10      172.80      197.63     18.47 o 
   1  16  10      273.25      400.83     24.09 o 
   2  16  10       31.32       62.69     16.78 o 
   3  16  10        0.85       22.72     13.06 o 
 -15   0  11      104.01       76.41     25.93 o 
 -13   0  11      111.62      121.70     26.97 o 
 -11   0  11      352.69      328.80     32.50 o 
  -9   0  11      876.86      941.79     45.98 o 
  -7   0  11        5.45      -14.00      9.33 o 
  -5   0  11     3450.25     4496.64     87.47 o 
  -3   0  11    14315.63    17346.96    159.38 o 
  -1   0  11      762.46      582.57     30.77 o 
   1   0  11      492.71      576.01    141.96 o 
   3   0  11       71.15      102.05     18.84 o 
   5   0  11     2064.70     2193.72    109.60 o 
   7   0  11        1.34       14.92     19.71 o 
   9   0  11     1357.41     1355.80    116.86 o 
  11   0  11      417.26      361.69     75.54 o 
 -16   1  11      224.84      218.60     25.77 o 
 -15   1  11      136.25      118.12     20.66 o 
 -14   1  11      141.42      149.19     21.09 o 
 -13   1  11       32.36       40.28     14.87 o 
 -12   1  11       32.87       37.08     14.15 o 
 -11   1  11     1186.79     1203.38     51.00 o 
 -10   1  11       61.20       49.25     13.57 o 
  -9   1  11     1535.52     1574.44    102.34 o 
  -8   1  11      249.80      217.30     18.20 o 
  -7   1  11      187.02      196.75     16.49 o 
  -6   1  11      720.11      728.32     26.56 o 
  -5   1  11       11.83       -1.26      7.38 o 
  -4   1  11      976.62     1208.12     81.25 o 
  -3   1  11     3917.78     3905.11     61.37 o 
  -2   1  11     1459.97     1654.40     35.43 o 
  -1   1  11       47.30       56.93      9.50 o 
   0   1  11      284.86      357.02     68.97 o 
   1   1  11      229.10      179.61     28.09 o 
   2   1  11     1218.99     1317.99     26.45 o 
   3   1  11      201.36      212.01     31.89 o 
   4   1  11     1594.42     1545.18     39.97 o 
   5   1  11     1325.77     1317.79     40.63 o 
   6   1  11     1369.44     1337.96     71.61 o 
   7   1  11       21.67       10.02     10.32 o 
   8   1  11      112.81      104.34     16.42 o 
   9   1  11       72.33       84.78     20.16 o 
  10   1  11       75.56      164.56     33.09 o 
  11   1  11        4.36       17.25     12.98 o 
  12   1  11       63.44      101.69     17.55 o 
 -16   2  11       26.88       30.41     15.87 o 
 -15   2  11      213.97      214.96     24.52 o 
 -14   2  11        3.43        5.20     13.55 o 
 -13   2  11      241.39      258.19     23.38 o 
 -12   2  11       71.61       48.28     14.70 o 
 -11   2  11      541.17      542.40     28.63 o 
 -10   2  11       44.37       37.85     13.42 o 
  -9   2  11     1563.36     1688.23     41.67 o 
  -8   2  11      165.01      182.45     26.45 o 
  -7   2  11      127.54      145.59     14.76 o 
  -6   2  11      219.70      290.82     18.34 o 
  -5   2  11      173.53      158.75     14.18 o 
  -4   2  11     2926.47     3417.76    136.22 o 
  -3   2  11        4.56        7.48      7.45 o 
  -2   2  11      552.52      598.61     18.50 o 
  -1   2  11      104.84       93.55      9.58 o 
   0   2  11     1846.70     2129.82     81.51 o 
   1   2  11     3527.40     3952.59     83.99 o 
   2   2  11        6.61       17.53      6.41 o 
   3   2  11     1476.87     1478.65     35.41 o 
   4   2  11       65.84      100.71     37.75 o 
   5   2  11     3057.48     3312.60     82.59 o 
   6   2  11       36.96       74.86     13.97 o 
   7   2  11        1.59        3.70     18.26 o 
   8   2  11      211.01      217.48     28.85 o 
   9   2  11      506.85      524.10     29.29 o 
  10   2  11      117.42      145.33     23.40 o 
  11   2  11       20.02       25.97     13.87 o 
  12   2  11       14.89       67.58     15.06 o 
 -16   3  11       35.13       38.92     12.06 o 
 -15   3  11      166.41      181.38     19.54 o 
 -14   3  11      212.50      216.63     19.93 o 
 -13   3  11       73.98       60.45     13.90 o 
 -12   3  11     1389.91     1339.89     43.02 o 
 -11   3  11      590.56      602.57     49.96 o 
 -10   3  11      449.14      430.83     25.15 o 
  -9   3  11        1.54       -7.63      8.90 o 
  -8   3  11      538.15      499.57     43.04 o 
  -7   3  11     1694.41     1548.20     36.46 o 
  -6   3  11     1717.93     1637.04     59.33 o 
  -5   3  11     3912.99     4571.15     54.97 o 
  -4   3  11     3225.89     3605.40     87.42 o 
  -3   3  11      442.69      360.15     63.10 o 
  -2   3  11     7252.54     8229.68   1967.79 o 
  -1   3  11      708.04      651.70     22.74 o 
   0   3  11     2075.44     2064.34    103.83 o 
   1   3  11       67.81       67.41      8.01 o 
   2   3  11      527.95      443.45     36.28 o 
   3   3  11      719.69      772.16     51.02 o 
   4   3  11      540.92      574.60     41.62 o 
   5   3  11      734.53      833.79     50.25 o 
   6   3  11      188.94      282.03     23.85 o 
   7   3  11       96.88      119.35     29.39 o 
   8   3  11      590.63      594.71     26.91 o 
   9   3  11       75.62      102.53     16.60 o 
  10   3  11      297.69      394.27     50.95 o 
  11   3  11       60.01      106.20     29.76 o 
  12   3  11       21.94       65.84     18.46 o 
 -15   4  11      307.06      350.64     25.52 o 
 -14   4  11       31.88       39.57     15.11 o 
 -13   4  11     1221.35     1261.91     37.31 o 
 -12   4  11      148.09      181.16     17.49 o 
 -11   4  11     1717.03     1670.60     66.58 o 
 -10   4  11      821.87      886.04     41.34 o 
  -9   4  11      752.45      685.58     24.27 o 
  -8   4  11        6.13        3.73      8.04 o 
  -7   4  11      698.12      648.72     26.51 o 
  -6   4  11       63.10       50.04      9.27 o 
  -5   4  11     2239.05     2263.05     47.48 o 
  -4   4  11      730.04      952.42     22.86 o 
  -3   4  11        4.00       -1.29      5.65 o 
  -2   4  11      784.51      746.48    149.92 o 
  -1   4  11     1934.95     2293.46    296.49 o 
   0   4  11      360.90      324.88     70.77 o 
   1   4  11     1568.32     1860.89    269.34 o 
   2   4  11     1882.21     2026.31     80.77 o 
   3   4  11       86.46      104.85     20.18 o 
   4   4  11      504.24      544.51     21.41 o 
   5   4  11        0.97       -6.19     13.92 o 
   6   4  11      209.26      259.18     43.27 o 
   7   4  11      355.41      445.11     32.19 o 
   8   4  11       13.13       36.99     22.17 o 
   9   4  11       16.11       -9.22     28.74 o 
  10   4  11       49.61       75.72     31.99 o 
  11   4  11       35.24      120.45    310.58 o 
  12   4  11       82.15       97.11     70.46 o 
 -15   5  11       38.84       39.32     12.96 o 
 -14   5  11      818.15      740.67     30.78 o 
 -13   5  11        0.05       11.50     10.92 o 
 -12   5  11      329.02      294.98     20.12 o 
 -11   5  11      270.25      280.17     25.48 o 
 -10   5  11      652.13      687.96     30.65 o 
  -9   5  11     1117.02     1128.21     35.14 o 
  -8   5  11     2347.50     2406.66     66.25 o 
  -7   5  11     1131.77     1137.12     27.76 o 
  -6   5  11     1295.82     1487.42     29.50 o 
  -5   5  11        2.28       -5.24      6.19 o 
  -4   5  11     1911.71     2107.02     31.51 o 
  -3   5  11      536.03      531.81     26.01 o 
  -2   5  11      209.14      197.32     26.97 o 
  -1   5  11        8.01        4.25     13.75 o 
   0   5  11     3657.86     3491.30    556.05 o 
   1   5  11     1998.03     2167.02    336.36 o 
   2   5  11     5978.93     5779.87    634.06 o 
   3   5  11       14.28        1.00      9.03 o 
   4   5  11     1107.93     1105.60    191.71 o 
   5   5  11      150.45      196.12     66.22 o 
   6   5  11      162.26      234.79     49.79 o 
   7   5  11      139.04      159.63     71.91 o 
   8   5  11      819.21      678.68     91.97 o 
   9   5  11      188.17      268.37    132.24 o 
  10   5  11        0.10       52.27    202.57 o 
  11   5  11       34.53       94.00     21.25 o 
 -15   6  11      770.87      789.18     31.79 o 
 -14   6  11      117.86      140.16     16.71 o 
 -13   6  11      220.40      237.67     19.65 o 
 -12   6  11       42.98       41.11     12.22 o 
 -11   6  11      391.51      386.20     21.96 o 
 -10   6  11      503.61      536.85     23.15 o 
  -9   6  11       36.59       29.95     10.15 o 
  -8   6  11      162.46      149.46     14.15 o 
  -7   6  11     2054.79     2025.06     50.60 o 
  -6   6  11        0.23       11.15     11.54 o 
  -5   6  11     3394.38     3310.08     90.58 o 
  -4   6  11     1215.72     1217.00     38.38 o 
  -3   6  11     2884.47     3252.58     60.50 o 
  -2   6  11      466.62      511.56     24.63 o 
  -1   6  11     2021.43     2136.44     46.95 o 
   0   6  11     3462.61     3799.95     89.55 o 
   1   6  11      303.77      256.13     69.69 o 
   2   6  11      601.46      606.38     86.53 o 
   3   6  11      430.83      370.05     60.18 o 
   4   6  11       37.37       51.39     21.77 o 
   5   6  11       13.69       33.53     21.80 o 
   6   6  11      721.76      739.42    143.79 o 
   7   6  11       24.59      105.65     33.28 o 
   8   6  11      151.67      916.70    549.22 o 
   9   6  11      226.37      314.56     32.47 o 
  10   6  11      224.10      203.91     57.39 o 
  11   6  11        2.92       54.69     51.35 o 
 -15   7  11       84.84      123.75     30.25 o 
 -14   7  11      527.73      586.15     34.69 o 
 -13   7  11        3.88       -6.82     12.10 o 
 -12   7  11     1645.62     1774.43     89.03 o 
 -11   7  11       39.54       38.16     18.50 o 
 -10   7  11        9.64        4.09     12.50 o 
  -9   7  11       12.18       27.22     13.73 o 
  -8   7  11      316.57      298.64     23.04 o 
  -7   7  11      317.31      292.47     27.83 o 
  -6   7  11     1876.81     1807.39     47.17 o 
  -5   7  11      341.79      362.84     24.90 o 
  -4   7  11     3708.21     3472.32    152.82 o 
  -3   7  11      562.55      577.36     39.41 o 
  -2   7  11      625.91      642.59     37.03 o 
  -1   7  11     2359.26     2222.44     90.93 o 
   0   7  11       14.10       -1.18      6.80 o 
   1   7  11     1837.07     1675.04     72.19 o 
   2   7  11       19.33       18.50     11.04 o 
   3   7  11        7.73        6.00      8.85 o 
   4   7  11      270.64      277.04     19.46 o 
   5   7  11      304.98      260.52     31.67 o 
   6   7  11      570.95      713.85    295.14 o 
   7   7  11      288.61      385.48    135.77 o 
   8   7  11     1543.23     1482.39    291.60 o 
   9   7  11      122.51      237.17     97.54 o 
  10   7  11        4.09       37.34     25.24 o 
  11   7  11       59.92       55.46     20.79 o 
 -14   8  11       34.00       37.54     14.79 o 
 -13   8  11      112.44      117.45     20.89 o 
 -12   8  11       49.09       49.83     23.51 o 
 -11   8  11      584.50      569.74     51.34 o 
 -10   8  11      813.56      761.93     81.08 o 
  -9   8  11      245.88      218.80     21.83 o 
  -8   8  11       81.56       82.39     17.17 o 
  -7   8  11      348.23      401.53     55.49 o 
  -6   8  11     1103.82      954.42    109.08 o 
  -5   8  11      268.73      341.93     20.66 o 
  -4   8  11     1596.78     1617.37     51.34 o 
  -3   8  11       75.60       92.33     12.49 o 
  -2   8  11      684.59      662.47     24.15 o 
  -1   8  11      125.01      160.14     13.83 o 
   0   8  11     1117.26      983.07     34.52 o 
   1   8  11      121.04      107.80     11.68 o 
   2   8  11      873.05      756.43     65.51 o 
   3   8  11     2567.17     2311.68     92.72 o 
   4   8  11       31.29       45.27     17.77 o 
   5   8  11      842.48      847.54     92.83 o 
   6   8  11     1468.42     1521.12    118.24 o 
   7   8  11      262.39      280.25     42.35 o 
   8   8  11      156.91      274.41    165.95 o 
   9   8  11      189.93      159.89     41.49 o 
  10   8  11      454.33      468.35     43.51 o 
 -14   9  11      146.37      147.95     21.55 o 
 -13   9  11       18.64       25.01     22.30 o 
 -12   9  11      153.89      183.98     22.83 o 
 -11   9  11      242.92      275.90     23.53 o 
 -10   9  11      210.83      198.67     22.35 o 
  -9   9  11      142.66      158.32     20.35 o 
  -8   9  11       81.68       69.15     16.11 o 
  -7   9  11       35.50       29.84     14.56 o 
  -6   9  11     1166.47     1113.86    119.49 o 
  -5   9  11      221.18      251.39     36.25 o 
  -4   9  11     2485.71     2289.79     75.95 o 
  -3   9  11       31.75       43.76     10.93 o 
  -2   9  11     1104.26     1025.09     29.67 o 
  -1   9  11     1145.37     1139.57     42.53 o 
   0   9  11      793.09      725.75     24.62 o 
   1   9  11      564.10      510.53     20.72 o 
   2   9  11      612.30      497.71     24.29 o 
   3   9  11       87.28      102.35     28.12 o 
   4   9  11       24.28       11.74     38.96 o 
   5   9  11     1694.47     1511.76    137.78 o 
   6   9  11      147.87      248.17    172.70 o 
   7   9  11      395.71      343.05     80.04 o 
   8   9  11        0.03       22.36     20.47 o 
   9   9  11      569.10      465.24    136.39 o 
  10   9  11       79.76      130.63     54.28 o 
 -13  10  11      276.27      328.48     31.81 o 
 -12  10  11       11.06       19.57     15.90 o 
 -11  10  11      284.15      349.98     26.78 o 
 -10  10  11        2.15        4.86     11.18 o 
  -9  10  11      596.50      539.56     63.96 o 
  -8  10  11      165.50      153.12     16.92 o 
  -7  10  11      258.54      269.07     20.35 o 
  -6  10  11      316.82      316.62     33.75 o 
  -5  10  11      373.89      404.21     21.95 o 
  -4  10  11      418.32      431.99     22.32 o 
  -3  10  11      548.64      596.95     31.90 o 
  -2  10  11     1742.64     1685.92     70.43 o 
  -1  10  11     1399.68     1367.18     33.92 o 
   0  10  11     1132.38     1026.88     33.07 o 
   1  10  11      372.43      314.80     19.76 o 
   2  10  11     1048.41      983.65     79.61 o 
   3  10  11       47.21       36.28     83.37 o 
   4  10  11      628.76      559.13    126.65 o 
   5  10  11       29.84       37.95    104.41 o 
   6  10  11     2209.84     2000.98    224.56 o 
   7  10  11        2.68       77.31    106.83 o 
   8  10  11      152.61      200.65     49.61 o 
   9  10  11      441.65      513.53     59.47 o 
 -12  11  11      613.56      602.31     98.19 o 
 -11  11  11        8.00       23.97     19.71 o 
 -10  11  11       10.78        1.24     11.31 o 
  -9  11  11        4.90       -2.27      9.69 o 
  -8  11  11       12.72       14.55     10.15 o 
  -7  11  11       81.72       62.95     12.53 o 
  -6  11  11        9.95       10.80      8.69 o 
  -5  11  11      943.73      919.09     31.58 o 
  -4  11  11       55.86       37.23     11.67 o 
  -3  11  11      356.87      399.88     33.46 o 
  -2  11  11      166.84      129.40     14.82 o 
  -1  11  11       45.63       41.59     10.69 o 
   0  11  11      292.59      266.81     17.74 o 
   1  11  11        2.42        3.49      7.33 o 
   2  11  11      261.14      225.27     28.23 o 
   3  11  11      317.69      281.90     56.10 o 
   4  11  11      407.70      388.24     60.55 o 
   5  11  11     1757.79     1430.44    381.87 o 
   6  11  11       10.51      348.88    421.11 o 
   7  11  11      758.51      849.70    192.23 o 
   8  11  11        0.41       24.76     25.58 o 
 -11  12  11      299.74      287.95     44.08 o 
 -10  12  11        1.76        5.44     11.13 o 
  -9  12  11      352.07      323.99     39.51 o 
  -8  12  11        0.55       -3.61      8.85 o 
  -7  12  11      586.27      518.13     60.33 o 
  -6  12  11       15.23       21.77      9.56 o 
  -5  12  11      213.99      191.08     22.83 o 
  -4  12  11      172.88      182.03     17.57 o 
  -3  12  11       52.16       58.88     12.29 o 
  -2  12  11       39.85       56.73     12.28 o 
  -1  12  11      535.76      522.87     24.06 o 
   0  12  11        2.79       11.13     11.43 o 
   1  12  11       23.10       39.61     11.02 o 
   2  12  11      989.53      872.41    212.25 o 
   3  12  11        0.45       18.83     43.88 o 
   4  12  11     1170.90     1147.00    129.70 o 
   5  12  11      320.08      321.17     37.59 o 
   6  12  11      391.07      415.56    198.80 o 
   7  12  11      253.28      224.69     35.06 o 
   8  12  11      453.46      399.66     37.90 o 
 -10  13  11       91.51      102.58     16.65 o 
  -9  13  11       11.99       14.74     12.25 o 
  -8  13  11      637.60      577.96     61.31 o 
  -7  13  11        9.14       10.50      7.88 o 
  -6  13  11      103.97      102.81     18.96 o 
  -5  13  11       19.24       20.78      9.26 o 
  -4  13  11       58.03       63.92     13.08 o 
  -3  13  11      483.59      460.16     23.86 o 
  -2  13  11       99.94      145.63     16.45 o 
  -1  13  11       72.87      110.07     14.75 o 
   0  13  11       99.27       94.80     13.76 o 
   1  13  11      686.00      713.71     27.48 o 
   2  13  11       38.39       58.29     14.52 o 
   3  13  11      805.11      831.81    124.75 o 
   4  13  11      157.51      167.05     21.58 o 
   5  13  11       16.61      133.10    259.13 o 
   6  13  11       29.87       92.78    166.47 o 
   7  13  11      307.10      325.28     36.15 o 
  -9  14  11       40.66       39.58     19.11 o 
  -8  14  11        3.87        1.49      8.29 o 
  -7  14  11       68.22       72.14     12.66 o 
  -6  14  11        5.57       11.23      8.55 o 
  -5  14  11       76.23       76.44     13.68 o 
  -4  14  11      287.67      314.28     21.25 o 
  -3  14  11      126.22      128.79     16.46 o 
  -2  14  11       32.42       35.04     10.58 o 
  -1  14  11        0.21       -4.80      8.21 o 
   0  14  11       35.74       38.74     10.82 o 
   1  14  11        7.38       18.30     18.66 o 
   2  14  11        6.56       39.42     50.61 o 
   3  14  11      208.11      373.60    156.92 o 
   4  14  11       10.34       42.25     31.11 o 
   5  14  11        0.18      222.09    246.46 o 
  -7  15  11        0.99        5.16      6.85 o 
  -6  15  11      110.03      105.42     13.70 o 
  -5  15  11       15.36       21.91      8.27 o 
  -4  15  11      350.70      342.58     22.20 o 
  -3  15  11      336.84      364.23     22.40 o 
  -2  15  11       55.53       72.64     14.32 o 
  -1  15  11        2.21       11.47      9.41 o 
   0  15  11        4.19        7.10      9.50 o 
   1  15  11       89.68       92.52     15.90 o 
   2  15  11      121.29      325.99    172.59 o 
   3  15  11       49.01      238.90    162.90 o 
   4  15  11        0.93      244.66    236.29 o 
  -5  16  11       13.95       26.81      8.32 o 
  -4  16  11      341.15      325.57     23.52 o 
  -3  16  11      214.00      231.93     20.29 o 
  -2  16  11      458.85      444.01     24.72 o 
  -1  16  11        3.82       16.84     13.88 o 
   0  16  11      311.22      374.83     22.72 o 
   1  16  11       98.30      101.45     18.41 o 
 -16   0  12        0.07      -10.03     17.63 o 
 -14   0  12       70.23       73.64     24.89 o 
 -12   0  12      299.09      368.90     34.57 o 
 -10   0  12     2078.20     2257.31     72.95 o 
  -8   0  12      402.54      380.31     31.81 o 
  -6   0  12      201.57      162.50     22.13 o 
  -4   0  12     3620.15     4268.11     88.85 o 
  -2   0  12     1986.77     1884.26     56.35 o 
   0   0  12        5.48       10.03      9.68 o 
   2   0  12     1698.71     1627.97     31.11 o 
   4   0  12     1569.06     1410.00     46.69 o 
   6   0  12     3249.32     3566.49    200.35 o 
   8   0  12      143.17      228.75     80.04 o 
  10   0  12     1440.64     1490.94     59.12 o 
 -16   1  12        1.01        2.66     13.17 o 
 -15   1  12       11.26        9.17     14.87 o 
 -14   1  12       41.20       68.46     18.26 o 
 -13   1  12       16.36       18.08     13.77 o 
 -12   1  12      109.51      116.14     18.78 o 
 -11   1  12       59.82       61.13     15.16 o 
 -10   1  12     1532.89     1504.77     42.00 o 
  -9   1  12       73.95       74.01     14.06 o 
  -8   1  12        6.49       24.00     18.15 o 
  -7   1  12      140.01      143.99     15.49 o 
  -6   1  12      752.21      882.07     30.00 o 
  -5   1  12      417.95      451.71     22.92 o 
  -4   1  12       44.16       79.87     17.63 o 
  -3   1  12      453.07      449.66     20.76 o 
  -2   1  12      176.90      331.56     18.11 o 
  -1   1  12      146.87      122.69     10.89 o 
   0   1  12     3792.78     4127.15     86.61 o 
   1   1  12      136.66      139.72     38.28 o 
   2   1  12      503.88      461.35     21.20 o 
   3   1  12     4569.14     4948.33     82.58 o 
   4   1  12      571.83      569.36     46.21 o 
   5   1  12     2748.47     2892.80     98.75 o 
   6   1  12      602.63      608.84     39.92 o 
   7   1  12     2799.39     3070.80     94.62 o 
   8   1  12      117.19      133.78     21.71 o 
   9   1  12      564.59      665.49     29.53 o 
  10   1  12       85.37      120.41     37.13 o 
  11   1  12      999.20     1041.78     34.57 o 
 -16   2  12        0.17       -7.17     13.08 o 
 -15   2  12        8.91      -19.40     19.19 o 
 -14   2  12        6.01        3.25     12.87 o 
 -13   2  12        2.34       -8.58     14.52 o 
 -12   2  12      341.55      392.74     25.88 o 
 -11   2  12      639.52      685.93     31.68 o 
 -10   2  12       26.35       44.64     14.08 o 
  -9   2  12      705.97      695.42     29.39 o 
  -8   2  12        3.51        1.98     10.72 o 
  -7   2  12        0.62       -4.00      8.82 o 
  -6   2  12      179.00      198.72     20.40 o 
  -5   2  12      240.52      275.04     19.05 o 
  -4   2  12     3268.03     4328.67    368.38 o 
  -3   2  12      563.71      613.61     45.94 o 
  -2   2  12      544.58      622.40     19.81 o 
  -1   2  12        2.45       11.53      6.51 o 
   0   2  12      511.26      498.47     79.72 o 
   1   2  12       93.57       65.70     19.22 o 
   2   2  12      943.44      912.34     25.07 o 
   3   2  12     1190.20     1204.36     45.61 o 
   4   2  12     5182.37     5301.26    136.51 o 
   5   2  12       11.79       23.66     16.67 o 
   6   2  12     3986.02     4541.87    126.90 o 
   7   2  12      158.10      171.98     29.49 o 
   8   2  12     1251.40     1485.95     47.26 o 
   9   2  12       45.03       64.41     22.36 o 
  10   2  12      680.26      709.29     29.72 o 
  11   2  12      172.30      252.25     23.58 o 
 -15   3  12       25.83       47.45     13.13 o 
 -14   3  12       73.94       88.48     15.44 o 
 -13   3  12        7.80       18.11     11.35 o 
 -12   3  12       54.73       38.88     14.23 o 
 -11   3  12      121.82      109.34     17.17 o 
 -10   3  12     1469.94     1293.30    114.96 o 
  -9   3  12      614.32      616.85     36.65 o 
  -8   3  12       94.80      121.10     16.08 o 
  -7   3  12     1290.92     1290.29     35.20 o 
  -6   3  12       23.84       16.51      8.15 o 
  -5   3  12     1138.49     1142.80     27.73 o 
  -4   3  12      392.27      474.34     87.58 o 
  -3   3  12     3844.28     4467.68    790.51 o 
  -2   3  12     1128.00     1485.40    228.80 o 
  -1   3  12      433.77      580.19     45.21 o 
   0   3  12       26.52       58.37     19.79 o 
   1   3  12      234.12      185.83     22.01 o 
   2   3  12       18.72       25.01      8.67 o 
   3   3  12     2878.06     2690.38     81.49 o 
   4   3  12       56.83       53.93     16.62 o 
   5   3  12      447.44      499.59     23.34 o 
   6   3  12       79.21      134.93     58.54 o 
   7   3  12      724.41      746.58     28.69 o 
   8   3  12        1.20       21.79     16.47 o 
   9   3  12      128.76      160.39     20.16 o 
  10   3  12      196.69      245.74     48.67 o 
  11   3  12      910.70      896.89     38.61 o 
 -15   4  12      197.35      244.55     21.84 o 
 -14   4  12      261.66      251.09     21.37 o 
 -13   4  12       37.33       52.79     14.18 o 
 -12   4  12       10.73        8.20     10.94 o 
 -11   4  12        5.48        3.99     10.05 o 
 -10   4  12      761.61      702.62     51.65 o 
  -9   4  12       82.28       83.36     12.64 o 
  -8   4  12      982.12      936.11     27.93 o 
  -7   4  12     1571.43     1600.03     57.44 o 
  -6   4  12      431.08      432.50     18.41 o 
  -5   4  12      160.32      200.80     14.28 o 
  -4   4  12      400.36      366.44     18.00 o 
  -3   4  12      531.47      555.55     88.76 o 
  -2   4  12     2550.03     3371.43    687.76 o 
  -1   4  12      716.28      766.14    152.40 o 
   0   4  12      871.08      796.21    246.52 o 
   1   4  12     2694.11     2586.32    400.81 o 
   2   4  12     3681.95     3562.91     79.17 o 
   3   4  12      288.12      404.09     83.06 o 
   4   4  12     1529.30     1518.55     51.68 o 
   5   4  12      619.13      663.07     34.21 o 
   6   4  12     2414.60     2578.41     53.21 o 
   7   4  12      173.14      302.69     66.46 o 
   8   4  12      363.68      420.96     31.16 o 
   9   4  12      942.03      884.24     37.64 o 
  10   4  12     1081.18     1163.00     68.30 o 
  11   4  12        0.27      110.52    395.18 o 
 -15   5  12       33.28       62.27     14.35 o 
 -14   5  12       11.67       -9.36     10.76 o 
 -13   5  12      138.97      175.17     17.88 o 
 -12   5  12       92.18       77.19     13.95 o 
 -11   5  12      439.24      417.40     25.08 o 
 -10   5  12        0.47       -2.49      8.83 o 
  -9   5  12        1.27        9.00      9.19 o 
  -8   5  12       25.68       33.92      9.85 o 
  -7   5  12      208.78      194.37     15.25 o 
  -6   5  12       41.47       61.06     14.37 o 
  -5   5  12       56.54       20.40     17.63 o 
  -4   5  12       22.25       26.30     16.08 o 
  -3   5  12     3610.49     4052.31    151.43 o 
  -2   5  12      397.98      372.71     23.06 o 
  -1   5  12     3910.79     3853.58    951.73 o 
   0   5  12      666.63      649.70    104.15 o 
   1   5  12      432.86      399.61     57.89 o 
   2   5  12     1312.47     1106.47    149.21 o 
   3   5  12      999.58      820.41     86.09 o 
   4   5  12      181.90      206.06     40.92 o 
   5   5  12      791.34      611.93    118.62 o 
   6   5  12      244.00      315.88     97.64 o 
   7   5  12     3328.08     3430.55     90.97 o 
   8   5  12       19.21      943.44    814.84 o 
   9   5  12      930.08     1095.61    102.91 o 
  10   5  12      201.22      306.80    193.47 o 
  11   5  12      177.35      289.87    118.36 o 
 -15   6  12       52.24       58.30     18.15 o 
 -14   6  12       21.76       16.89     14.04 o 
 -13   6  12        9.67       10.56     14.53 o 
 -12   6  12       22.51       13.63     14.11 o 
 -11   6  12      269.19      293.91     25.79 o 
 -10   6  12       14.10       28.36     15.19 o 
  -9   6  12        8.86       -2.91     11.69 o 
  -8   6  12      489.06      471.25     34.23 o 
  -7   6  12       21.43       24.90     12.87 o 
  -6   6  12      445.36      402.45     26.14 o 
  -5   6  12      162.16      202.94     21.14 o 
  -4   6  12     3473.52     3392.85     65.17 o 
  -3   6  12       26.72        9.17     10.93 o 
  -2   6  12     3097.53     3048.28    198.28 o 
  -1   6  12     4467.28     4631.60    189.46 o 
   0   6  12     1635.27     1694.80     57.05 o 
   1   6  12     4153.47     3822.14    997.11 o 
   2   6  12      142.71      122.38     27.60 o 
   3   6  12        0.28        7.32     32.64 o 
   4   6  12       30.72       10.23     16.36 o 
   5   6  12      777.29      651.19     48.44 o 
   6   6  12     1108.65     1137.41    173.44 o 
   7   6  12      210.64      782.05    407.75 o 
   8   6  12     1536.19     1452.22    152.81 o 
   9   6  12      357.65      427.93    120.02 o 
  10   6  12      277.93      268.82     33.29 o 
 -14   7  12       59.64       80.29     18.18 o 
 -13   7  12      152.27      147.48     22.05 o 
 -12   7  12      194.48      178.07     23.72 o 
 -11   7  12       73.62       90.28     18.94 o 
 -10   7  12      260.78      256.38     41.32 o 
  -9   7  12      268.14      270.60     33.88 o 
  -8   7  12     1132.98     1121.65     41.30 o 
  -7   7  12      321.89      297.77     27.49 o 
  -6   7  12     1915.14     1867.56    206.92 o 
  -5   7  12      132.45      150.58     20.01 o 
  -4   7  12      416.76      501.74     27.73 o 
  -3   7  12      438.61      399.27     25.34 o 
  -2   7  12       48.07       87.74     15.38 o 
  -1   7  12      670.79      651.34     29.47 o 
   0   7  12      424.86      363.10     22.88 o 
   1   7  12      108.71      105.17     15.12 o 
   2   7  12       14.02        7.69     17.95 o 
   3   7  12      602.60      519.05     82.65 o 
   4   7  12        0.95        4.62     33.22 o 
   5   7  12      152.73      504.70    283.16 o 
   6   7  12      128.39      651.18    466.00 o 
   7   7  12     1309.28     1344.04    415.72 o 
   8   7  12       81.16      804.19    552.84 o 
   9   7  12      310.32      364.31    135.17 o 
  10   7  12       95.26      268.77    152.44 o 
 -14   8  12       18.96       30.92     13.83 o 
 -13   8  12      149.32      122.21     21.06 o 
 -12   8  12       77.33       84.62     18.92 o 
 -11   8  12       41.93       28.60     14.43 o 
 -10   8  12       51.52       81.47     17.60 o 
  -9   8  12       67.92       43.18     15.51 o 
  -8   8  12      264.09      318.21     30.25 o 
  -7   8  12      403.19      343.42     46.67 o 
  -6   8  12       44.72       28.31     12.71 o 
  -5   8  12      453.03      462.63     28.35 o 
  -4   8  12       59.09       73.44     16.24 o 
  -3   8  12       14.78       16.03     12.06 o 
  -2   8  12       30.85       37.77     10.17 o 
  -1   8  12       20.20       14.78      8.71 o 
   0   8  12      145.46      118.09     12.79 o 
   1   8  12      200.67      216.74     15.23 o 
   2   8  12       78.14       47.17     12.80 o 
   3   8  12      357.05      265.37     67.44 o 
   4   8  12      104.91       60.55     59.64 o 
   5   8  12     1509.93     1272.98     56.90 o 
   6   8  12     1277.93     1298.20     58.11 o 
   7   8  12       11.67        2.57     17.46 o 
   8   8  12      875.16      983.15     54.84 o 
   9   8  12        0.80       21.58     18.32 o 
  10   8  12      250.21      374.14     70.53 o 
 -13   9  12      104.63      127.10     20.93 o 
 -12   9  12       12.81       18.38     13.77 o 
 -11   9  12        0.65       -7.13     11.87 o 
 -10   9  12       92.89      108.83     18.56 o 
  -9   9  12       45.15       46.18     25.41 o 
  -8   9  12      307.38      269.74     55.14 o 
  -7   9  12       10.75       14.01     11.94 o 
  -6   9  12      265.54      260.94     49.96 o 
  -5   9  12      446.92      401.67     22.40 o 
  -4   9  12       98.27       63.96     12.48 o 
  -3   9  12      459.12      454.32     34.64 o 
  -2   9  12      882.31      768.84     30.70 o 
  -1   9  12      291.46      242.92     16.87 o 
   0   9  12      240.98      285.68     17.08 o 
   1   9  12       82.67       72.82     10.95 o 
   2   9  12      461.36      510.16    125.21 o 
   3   9  12       44.22        9.76     60.94 o 
   4   9  12       56.99       28.41     19.97 o 
   5   9  12        2.18       42.73     83.50 o 
   6   9  12      310.39      293.58     38.62 o 
   7   9  12      518.77      524.45    148.15 o 
   8   9  12       32.98       89.98     76.41 o 
   9   9  12      274.47      240.11     58.78 o 
 -13  10  12      345.51      328.37     43.74 o 
 -12  10  12       89.72       81.47     17.68 o 
 -11  10  12        1.18       -2.18     10.31 o 
 -10  10  12      242.25      267.22     25.09 o 
  -9  10  12      557.30      576.81     38.03 o 
  -8  10  12      148.43      159.69     26.97 o 
  -7  10  12      321.78      261.05     50.13 o 
  -6  10  12       40.93       14.65      9.86 o 
  -5  10  12      116.98      125.81     15.67 o 
  -4  10  12       47.64       38.43     11.18 o 
  -3  10  12       47.03       62.43     12.33 o 
  -2  10  12       36.21       30.34     10.55 o 
  -1  10  12       31.32       32.16     10.01 o 
   0  10  12      391.34      396.40     20.06 o 
   1  10  12      124.28      131.99     18.01 o 
   2  10  12      650.81      649.99    138.05 o 
   3  10  12       13.12       15.97     19.49 o 
   4  10  12        2.18       25.72     26.78 o 
   5  10  12      649.17      526.49    127.40 o 
   6  10  12      552.45      690.39     72.78 o 
   7  10  12      671.00      643.27     74.51 o 
   8  10  12       49.55       68.54     41.14 o 
 -12  11  12       15.54       16.95     11.69 o 
 -11  11  12        0.22      -10.97     10.10 o 
 -10  11  12       12.24       10.34     27.31 o 
  -9  11  12       93.59       66.85     16.48 o 
  -8  11  12       32.64       17.79     16.77 o 
  -7  11  12      114.32      113.73     14.34 o 
  -6  11  12        1.54       -2.78      8.07 o 
  -5  11  12       42.18       65.35     13.18 o 
  -4  11  12      209.60      222.12     18.67 o 
  -3  11  12       48.49       51.04     11.56 o 
  -2  11  12     1116.93     1031.05     38.37 o 
  -1  11  12      659.91      649.81     29.70 o 
   0  11  12       10.39       31.37     10.11 o 
   1  11  12      152.40      150.13     18.85 o 
   2  11  12      237.15      228.41     71.09 o 
   3  11  12       75.24       53.72     14.19 o 
   4  11  12      426.55      421.74     69.74 o 
   5  11  12      286.32      233.93     37.34 o 
   6  11  12      899.90      836.78    190.85 o 
   7  11  12       71.39       99.49     28.21 o 
   8  11  12        7.61       49.96     86.26 o 
 -11  12  12       68.65       85.85     18.15 o 
 -10  12  12      166.69      129.24     21.09 o 
  -9  12  12        8.57        0.30     10.54 o 
  -8  12  12        0.12        2.74      9.04 o 
  -7  12  12      327.04      277.18     49.73 o 
  -6  12  12       62.98       47.24     11.43 o 
  -5  12  12        2.09        4.89     10.05 o 
  -4  12  12      732.17      745.56     29.21 o 
  -3  12  12     1429.81     1140.48     35.13 o 
  -2  12  12     1294.53     1352.66     37.93 o 
  -1  12  12      507.98      494.90     24.00 o 
   0  12  12       23.35       29.18     10.13 o 
   1  12  12      621.16      574.54     30.98 o 
   2  12  12        0.62       31.42     52.80 o 
   3  12  12        6.74       22.46     13.94 o 
   4  12  12      106.93       87.52     34.16 o 
   5  12  12      128.64      247.84    154.20 o 
   6  12  12      461.88      410.29     40.31 o 
   7  12  12        0.18       55.78     81.77 o 
 -10  13  12      630.50      631.94    151.61 o 
  -9  13  12      209.58      191.57     18.33 o 
  -8  13  12      161.72      181.69     29.13 o 
  -7  13  12       72.20       60.41     12.08 o 
  -6  13  12        1.20        3.48      7.43 o 
  -5  13  12      371.53      381.57     27.98 o 
  -4  13  12       75.75       90.54     14.97 o 
  -3  13  12      464.65      485.89     27.92 o 
  -2  13  12       40.82       44.40     14.55 o 
  -1  13  12       76.85       64.36     12.73 o 
   0  13  12        1.70        4.43      7.75 o 
   1  13  12      142.60      110.95     18.07 o 
   2  13  12       24.84       42.03     57.09 o 
   3  13  12        1.54       45.27    125.41 o 
   4  13  12        8.90       20.58     75.18 o 
   5  13  12      222.86      307.82    135.53 o 
   6  13  12      132.24      221.14    141.58 o 
  -8  14  12       16.19       23.62     12.12 o 
  -7  14  12       37.05       38.64     10.10 o 
  -6  14  12       15.67       23.22      9.27 o 
  -5  14  12        2.52        9.17      8.63 o 
  -4  14  12      421.67      394.46     23.66 o 
  -3  14  12       55.04       90.12     14.05 o 
  -2  14  12       83.69       99.17     14.78 o 
  -1  14  12      159.00      177.70     17.76 o 
   0  14  12      147.51      172.04     17.36 o 
   1  14  12       64.14       59.51     16.05 o 
   2  14  12       89.26      437.12    310.10 o 
   3  14  12      272.12      310.29     94.41 o 
   4  14  12        5.74       83.18    167.76 o 
  -6  15  12       34.73       33.95     10.66 o 
  -5  15  12      824.85      626.08    114.10 o 
  -4  15  12      249.10      263.32     21.97 o 
  -3  15  12      227.39      263.67     21.73 o 
  -2  15  12      708.45      688.96     29.56 o 
  -1  15  12      277.54      311.07     21.43 o 
   0  15  12      300.02      310.85     31.12 o 
   1  15  12        0.51       32.10     27.69 o 
   2  15  12      153.41      286.56    130.29 o 
 -15   0  13      170.60      188.08     34.92 o 
 -13   0  13     2190.01     2060.24     80.56 o 
 -11   0  13      175.72      207.79     30.08 o 
  -9   0  13      208.18      257.57     30.08 o 
  -7   0  13      495.05      603.31     38.38 o 
  -5   0  13      702.23      772.72     41.49 o 
  -3   0  13      476.85      646.87     35.61 o 
  -1   0  13       65.58       51.51     14.52 o 
   1   0  13     1018.92     1344.43     73.94 o 
   3   0  13     4639.40     4431.33     73.89 o 
   5   0  13     2388.55     2364.30    181.68 o 
   7   0  13        9.65       19.50     21.61 o 
   9   0  13      140.44      165.02     66.38 o 
  11   0  13       46.66      146.75     35.27 o 
 -15   1  13        2.65       -6.00     11.30 o 
 -14   1  13      445.80      433.40     30.30 o 
 -13   1  13       13.07        7.37     25.58 o 
 -12   1  13     1227.42     1144.96     41.28 o 
 -11   1  13       23.77       27.63     13.34 o 
 -10   1  13       33.14       19.85     13.04 o 
  -9   1  13        0.90        3.65     11.32 o 
  -8   1  13      760.48      749.53     43.74 o 
  -7   1  13      196.94      233.08     19.27 o 
  -6   1  13      856.42     1075.64     34.58 o 
  -5   1  13        7.99       -9.21      9.01 o 
  -4   1  13     4116.47     5143.57    338.99 o 
  -3   1  13       19.37       10.03     10.54 o 
  -2   1  13     1015.96     1000.29     37.34 o 
  -1   1  13      783.88      840.63     23.84 o 
   0   1  13      166.03      202.64     39.86 o 
   1   1  13      276.12      247.04     38.57 o 
   2   1  13     1035.73     1020.64     29.15 o 
   3   1  13      121.09      122.66     31.39 o 
   4   1  13     1324.74     1334.36     33.97 o 
   5   1  13      525.21      477.73     25.40 o 
   6   1  13        1.11        6.50     11.80 o 
   7   1  13      448.27      482.36     58.84 o 
   8   1  13      462.52      487.48     35.48 o 
   9   1  13      357.54      461.58     33.38 o 
  10   1  13       76.45      105.77     18.11 o 
  11   1  13        2.41       51.50     13.59 o 
 -15   2  13       26.19       36.74     15.53 o 
 -14   2  13       23.30       18.92     15.00 o 
 -13   2  13     2241.80     2211.33     58.28 o 
 -12   2  13      324.53      381.12     27.68 o 
 -11   2  13      951.07      988.75     37.99 o 
 -10   2  13      367.92      406.83     26.13 o 
  -9   2  13      656.75      651.14     29.63 o 
  -8   2  13        2.24       10.20     11.00 o 
  -7   2  13      271.85      267.69     20.08 o 
  -6   2  13       49.93       61.35     12.08 o 
  -5   2  13      633.40      652.76     38.90 o 
  -4   2  13      346.74      346.45     46.16 o 
  -3   2  13     4232.41     4410.89    161.29 o 
  -2   2  13      387.73      449.93     18.24 o 
  -1   2  13       73.05      105.37     10.76 o 
   0   2  13      193.81      197.86     34.76 o 
   1   2  13       25.99       29.82     13.89 o 
   2   2  13      217.27      276.63     42.32 o 
   3   2  13       13.53       -4.27     18.45 o 
   4   2  13      422.86      513.09     33.28 o 
   5   2  13       16.55       19.85     13.17 o 
   6   2  13      157.10      211.67     40.22 o 
   7   2  13     1326.17     1312.36     70.36 o 
   8   2  13       78.19       90.33     27.55 o 
   9   2  13      217.68      221.01     29.67 o 
  10   2  13       23.81       69.70     14.72 o 
  11   2  13      121.31      208.78     29.50 o 
 -15   3  13        0.01        4.30     13.65 o 
 -14   3  13      715.88      695.26     49.55 o 
 -13   3  13        6.63        3.56     11.29 o 
 -12   3  13     2350.84     2320.12     57.16 o 
 -11   3  13      100.18      121.80     18.32 o 
 -10   3  13      910.04      942.42     35.43 o 
  -9   3  13       60.20       59.89     14.40 o 
  -8   3  13        3.65      -10.06     11.76 o 
  -7   3  13      302.28      363.32     19.47 o 
  -6   3  13       98.70       99.31     12.27 o 
  -5   3  13       28.58       30.42      9.45 o 
  -4   3  13        4.22        3.48      7.77 o 
  -3   3  13        4.08       12.42      8.58 o 
  -2   3  13     1188.16     1156.36     26.60 o 
  -1   3  13      401.70      493.72     89.72 o 
   0   3  13     1896.09     2263.55     59.49 o 
   1   3  13        1.02       -2.45     15.63 o 
   2   3  13     1165.65     1113.68     40.61 o 
   3   3  13       81.64      103.85     24.72 o 
   4   3  13      239.72      268.77     63.02 o 
   5   3  13       34.93       36.76     19.18 o 
   6   3  13     1249.32     1344.11     97.65 o 
   7   3  13      339.29      433.77     35.32 o 
   8   3  13      217.61      289.25     32.85 o 
   9   3  13       11.39       31.65     29.22 o 
  10   3  13      234.47      315.81     35.38 o 
  11   3  13       43.29       34.85     18.45 o 
 -15   4  13       63.15       63.77     14.78 o 
 -14   4  13        4.75        7.32     11.29 o 
 -13   4  13     1046.57     1071.85     48.47 o 
 -12   4  13      287.41      339.60     22.03 o 
 -11   4  13      627.40      647.25     27.55 o 
 -10   4  13      139.60      169.38     16.99 o 
  -9   4  13     1358.23     1329.85     34.54 o 
  -8   4  13      837.34      886.76     28.03 o 
  -7   4  13      548.66      497.17     21.49 o 
  -6   4  13      199.34      170.50     14.42 o 
  -5   4  13     1734.63     1949.27    116.34 o 
  -4   4  13      261.21      200.48     20.08 o 
  -3   4  13      742.39      723.44    215.51 o 
  -2   4  13       49.39       42.82     16.88 o 
  -1   4  13     3188.77     2981.68    783.77 o 
   0   4  13      450.34      426.20    151.55 o 
   1   4  13     1896.50     1598.87     66.67 o 
   2   4  13      127.48      136.30     26.75 o 
   3   4  13        2.24       -5.32     61.20 o 
   4   4  13      668.78      543.55     39.02 o 
   5   4  13        2.49        0.06     12.16 o 
   6   4  13      341.74      390.30     53.55 o 
   7   4  13        1.45       38.47     25.04 o 
   8   4  13      940.65      926.76     39.01 o 
   9   4  13      135.10      200.89     50.60 o 
  10   4  13       24.61      136.54     63.93 o 
 -15   5  13       29.15       82.27     24.85 o 
 -14   5  13      108.47      160.84     18.99 o 
 -13   5  13      125.13       86.80     15.46 o 
 -12   5  13      219.93      225.22     19.26 o 
 -11   5  13       27.17       49.46     13.05 o 
 -10   5  13      394.68      362.19     28.06 o 
  -9   5  13        0.80       -2.28     12.66 o 
  -8   5  13      150.17      148.10     20.27 o 
  -7   5  13      118.31      159.97     20.97 o 
  -6   5  13       30.15       24.03     12.34 o 
  -5   5  13       92.43      130.53     19.13 o 
  -4   5  13     3187.16     3054.01    155.75 o 
  -3   5  13        1.56      -11.44      9.74 o 
  -2   5  13     3361.46     3220.78    864.27 o 
  -1   5  13     1660.47     1512.58    415.93 o 
   0   5  13     1557.70     1451.16    412.61 o 
   1   5  13     1628.34     1699.03    415.09 o 
   2   5  13      948.56      764.33    126.91 o 
   3   5  13      103.09      126.71     29.04 o 
   4   5  13      374.41      317.18     87.07 o 
   5   5  13       58.64      167.54    202.21 o 
   6   5  13      141.92     1456.21   1187.08 o 
   7   5  13     1462.63     1548.98    177.43 o 
   8   5  13       19.52      354.50    301.40 o 
   9   5  13        2.03       -1.61     24.35 o 
  10   5  13      105.44      119.19     70.56 o 
 -14   6  13       32.96       46.88     17.11 o 
 -13   6  13      235.75      280.98     28.40 o 
 -12   6  13       13.75      -13.40     13.12 o 
 -11   6  13      678.37      713.40     53.07 o 
 -10   6  13       53.25       59.10     16.68 o 
  -9   6  13     2200.35     2135.09     58.71 o 
  -8   6  13       56.24       39.87     15.44 o 
  -7   6  13      139.31      123.24     18.47 o 
  -6   6  13      618.01      605.48     62.58 o 
  -5   6  13       48.05       54.69     15.84 o 
  -4   6  13      474.49      457.95     27.11 o 
  -3   6  13        1.58       15.08     12.27 o 
  -2   6  13        4.53       44.25     13.20 o 
  -1   6  13        4.52        2.23      9.45 o 
   0   6  13      257.87      254.19     45.16 o 
   1   6  13     1315.47     1228.93    319.41 o 
   2   6  13       12.11       17.53     14.72 o 
   3   6  13      820.92      627.66    202.70 o 
   4   6  13       13.92        3.64     57.33 o 
   5   6  13      385.44      431.16    304.05 o 
   6   6  13     2646.37     2486.07    654.67 o 
   7   6  13       29.18     1376.81   1196.14 o 
   8   6  13      581.80      472.11    178.51 o 
   9   6  13        7.70      118.32    304.31 o 
  10   6  13        1.03       21.18     31.80 o 
 -14   7  13       60.96       57.87     16.86 o 
 -13   7  13      252.74      298.37     29.04 o 
 -12   7  13      580.31      479.12     32.38 o 
 -11   7  13       44.87       44.48     16.27 o 
 -10   7  13      771.37      832.07    119.11 o 
  -9   7  13      347.38      310.20     27.66 o 
  -8   7  13     1902.58     1907.36    117.20 o 
  -7   7  13        0.45       -8.23     10.04 o 
  -6   7  13      241.58      278.01     39.24 o 
  -5   7  13      386.15      450.01     35.27 o 
  -4   7  13      791.61      828.04     35.18 o 
  -3   7  13       20.50       18.73     12.45 o 
  -2   7  13        1.97       11.24     11.98 o 
  -1   7  13      117.61      124.56     17.17 o 
   0   7  13       11.62        5.19     10.51 o 
   1   7  13      189.35      179.05     18.11 o 
   2   7  13     1861.06     1525.79    138.03 o 
   3   7  13      280.06      251.37    111.16 o 
   4   7  13       95.94       58.95     36.55 o 
   5   7  13      502.72      407.85    194.17 o 
   6   7  13       63.32      630.69    509.90 o 
   7   7  13     1565.03     1406.41    321.63 o 
   8   7  13        0.65      115.87    184.48 o 
   9   7  13      322.43      370.54     40.28 o 
 -13   8  13      284.87      321.03     27.08 o 
 -12   8  13      111.79      108.14     20.67 o 
 -11   8  13      110.04      152.90     40.28 o 
 -10   8  13      149.24      202.45     46.85 o 
  -9   8  13      983.52      927.31     96.98 o 
  -8   8  13        0.24        4.55     11.36 o 
  -7   8  13      736.97      659.25     84.53 o 
  -6   8  13      153.69      141.89     18.41 o 
  -5   8  13     1714.54     1557.38     48.53 o 
  -4   8  13       27.60       36.35     26.79 o 
  -3   8  13      481.80      560.63     36.99 o 
  -2   8  13      139.71      139.18     18.20 o 
  -1   8  13       19.64       51.00     14.18 o 
   0   8  13      818.75      786.45     32.73 o 
   1   8  13        1.03        4.00      9.88 o 
   2   8  13      522.43      446.27     83.19 o 
   3   8  13       13.43        0.82     44.46 o 
   4   8  13       10.11      -21.66     77.96 o 
   5   8  13        8.51       -8.10     34.06 o 
   6   8  13      919.10      870.27    284.71 o 
   7   8  13      118.56      128.76     44.60 o 
   8   8  13      258.81      265.20     47.37 o 
   9   8  13       22.55       62.53     58.60 o 
 -13   9  13        0.78        8.30     17.81 o 
 -12   9  13      412.56      452.37     32.50 o 
 -11   9  13      121.11       96.52     19.51 o 
 -10   9  13       84.93      110.07     25.07 o 
  -9   9  13       38.20       48.91     15.70 o 
  -8   9  13      905.40      863.36     43.22 o 
  -7   9  13      320.90      318.82     67.25 o 
  -6   9  13        4.06       -7.65      9.88 o 
  -5   9  13      259.36      274.77     24.21 o 
  -4   9  13        1.14       -5.13     12.97 o 
  -3   9  13        7.55        8.33     11.21 o 
  -2   9  13      184.84      162.50     19.68 o 
  -1   9  13       40.61       24.65     11.79 o 
   0   9  13        9.54       -5.12     12.97 o 
   1   9  13       20.21       24.01     12.89 o 
   2   9  13     1358.33     1304.04    278.07 o 
   3   9  13       65.45       51.78     18.56 o 
   4   9  13      386.16      416.02     92.31 o 
   5   9  13      489.58      497.31    139.33 o 
   6   9  13       48.07       54.60     23.31 o 
   7   9  13      127.90      195.97     35.76 o 
   8   9  13      158.67      169.03     34.67 o 
 -12  10  13        4.96       14.95     14.18 o 
 -11  10  13       49.58       53.99     15.80 o 
 -10  10  13        4.80        6.66     13.02 o 
  -9  10  13      250.72      295.90     25.32 o 
  -8  10  13      758.66      680.25    129.65 o 
  -7  10  13      474.26      389.27     56.53 o 
  -6  10  13        3.89       -1.18     13.48 o 
  -5  10  13       21.97       25.02     23.34 o 
  -4  10  13      550.97      523.70     29.11 o 
  -3  10  13      239.32      177.11     17.15 o 
  -2  10  13      245.16      260.32     19.01 o 
  -1  10  13     1320.80     1196.44     39.80 o 
   0  10  13      105.05      126.00     13.76 o 
   1  10  13      431.39      388.67     26.48 o 
   2  10  13       51.65       56.81     16.49 o 
   3  10  13      408.98      325.98     77.49 o 
   4  10  13      320.70      340.35    167.34 o 
   5  10  13       18.09       13.77     95.77 o 
   6  10  13      253.66      262.46     39.37 o 
   7  10  13       65.89       94.82     26.61 o 
   8  10  13       55.84      115.94     91.97 o 
 -11  11  13       38.23       34.53     13.35 o 
 -10  11  13        4.04       15.61     10.62 o 
  -9  11  13       73.55       52.66     15.28 o 
  -8  11  13      213.17      185.16     22.47 o 
  -7  11  13       43.25       38.89     14.39 o 
  -6  11  13      403.82      307.28     20.08 o 
  -5  11  13      609.67      642.37     28.74 o 
  -4  11  13        3.57        1.25      9.10 o 
  -3  11  13       14.28       15.70     10.02 o 
  -2  11  13     3254.52     3256.91     96.30 o 
  -1  11  13       36.26       66.09     12.20 o 
   0  11  13      138.51      179.17     23.08 o 
   1  11  13      346.05      338.63     25.05 o 
   2  11  13       26.73       24.92     27.21 o 
   3  11  13      202.78      198.57    103.30 o 
   4  11  13       51.17       39.74     59.81 o 
   5  11  13        2.73       34.02    135.01 o 
   6  11  13       46.97       50.29     98.36 o 
   7  11  13        2.05       40.13    128.61 o 
 -10  12  13       67.95       77.50     27.49 o 
  -9  12  13      385.34      365.96     48.75 o 
  -8  12  13      498.27      457.08     68.28 o 
  -7  12  13      159.65      170.96     18.54 o 
  -6  12  13        2.21        5.04      8.91 o 
  -5  12  13      113.18      125.25     16.78 o 
  -4  12  13        5.31        5.84     10.06 o 
  -3  12  13        5.37       20.55     10.32 o 
  -2  12  13        9.43       11.92      9.76 o 
  -1  12  13      509.84      460.84     23.35 o 
   0  12  13      143.34      134.65     19.55 o 
   1  12  13        9.68       30.49     22.43 o 
   2  12  13      424.71      388.56     63.63 o 
   3  12  13       54.27       43.53     37.56 o 
   4  12  13        8.24       14.37     43.91 o 
   5  12  13      247.79      396.62    264.83 o 
   6  12  13        2.10      252.84    285.92 o 
  -9  13  13      243.58      238.85     52.55 o 
  -8  13  13      102.92      117.01     15.88 o 
  -7  13  13      283.21      278.98     52.57 o 
  -6  13  13      202.55      216.60     43.72 o 
  -5  13  13        5.17       -4.06      8.46 o 
  -4  13  13      195.14      176.59     18.59 o 
  -3  13  13        1.73       10.34      9.63 o 
  -2  13  13      505.67      477.51     25.15 o 
  -1  13  13      148.69      147.29     16.53 o 
   0  13  13      546.73      505.93     30.92 o 
   1  13  13      101.05      110.80     16.71 o 
   2  13  13      241.21      213.48     22.98 o 
   3  13  13      502.21      439.50     51.19 o 
   4  13  13       81.83      250.10    327.58 o 
   5  13  13        5.85      308.77    297.16 o 
  -7  14  13      160.43      138.51     30.67 o 
  -6  14  13       88.53       88.09     17.54 o 
  -5  14  13      248.72      218.91     40.08 o 
  -4  14  13       23.45       22.97     10.83 o 
  -3  14  13       65.17       90.03     15.11 o 
  -2  14  13      351.97      360.47     22.79 o 
  -1  14  13      467.60      507.40     30.27 o 
   0  14  13      414.06      482.98     49.79 o 
   1  14  13       90.64      109.69     20.48 o 
   2  14  13      470.51      518.03     33.79 o 
   3  14  13        8.13      113.10    142.70 o 
  -5  15  13      126.84      105.44     15.49 o 
  -4  15  13        3.18        5.97     10.21 o 
  -3  15  13      448.41      465.61     25.65 o 
  -2  15  13       54.41       71.69     14.05 o 
  -1  15  13      343.70      359.54     22.34 o 
   0  15  13       13.41       31.60     13.17 o 
 -14   0  14      205.00      321.88     41.14 o 
 -12   0  14      166.58      249.97     34.92 o 
 -10   0  14        1.91       14.52     17.98 o 
  -8   0  14      666.52      726.05     45.64 o 
  -6   0  14      274.58      266.22     30.77 o 
  -4   0  14      552.70      667.62     47.71 o 
  -2   0  14     1166.89     1256.75     50.82 o 
   0   0  14        2.45       11.02     12.97 o 
   2   0  14     1322.80     1315.25     73.64 o 
   4   0  14      278.60      257.29     93.18 o 
   6   0  14     1215.88     1165.19     51.18 o 
   8   0  14     1713.81     1770.28     66.90 o 
  10   0  14     1575.71     1619.16    150.40 o 
 -15   1  14       17.11       61.77     18.58 o 
 -14   1  14       42.12       47.86     24.72 o 
 -13   1  14        3.70      -15.34     12.33 o 
 -12   1  14       14.38        8.51     13.14 o 
 -11   1  14        1.16       -4.01     12.16 o 
 -10   1  14       88.29       93.04     17.45 o 
  -9   1  14      472.60      462.76     27.01 o 
  -8   1  14       98.87       87.43     16.49 o 
  -7   1  14      444.57      541.99     27.65 o 
  -6   1  14        7.67        3.17     10.88 o 
  -5   1  14      772.83      980.31     43.39 o 
  -4   1  14     1144.64     1545.65    127.06 o 
  -3   1  14     1583.15     1799.93     42.24 o 
  -2   1  14      848.50     1011.74     32.38 o 
  -1   1  14      930.92     1036.84     30.97 o 
   0   1  14     1122.12     1159.24     42.37 o 
   1   1  14     1772.18     1962.38     72.91 o 
   2   1  14      549.46      515.39     58.79 o 
   3   1  14      293.88      252.91     71.21 o 
   4   1  14       41.93       64.26     17.52 o 
   5   1  14      233.45      220.29     19.83 o 
   6   1  14       23.00       70.62     13.98 o 
   7   1  14      280.21      275.00     25.29 o 
   8   1  14      343.90      386.57     65.92 o 
   9   1  14      936.83      965.24     56.66 o 
  10   1  14       18.15       79.24     42.42 o 
 -15   2  14      121.29      137.02     21.63 o 
 -14   2  14        0.13       -4.94     12.46 o 
 -13   2  14       14.18        2.01     13.93 o 
 -12   2  14       50.29       42.87     15.89 o 
 -11   2  14       11.78        0.14     12.33 o 
 -10   2  14       86.01       75.50     16.00 o 
  -9   2  14     4127.07     4258.30    180.65 o 
  -8   2  14      436.31      460.05     27.02 o 
  -7   2  14     1421.75     1672.20     43.91 o 
  -6   2  14       16.03       18.28     10.48 o 
  -5   2  14      828.80     1019.39     55.84 o 
  -4   2  14     1552.22     1771.20     38.87 o 
  -3   2  14       13.70        8.69     10.79 o 
  -2   2  14       74.96      117.10     11.73 o 
  -1   2  14      141.40      100.42     23.71 o 
   0   2  14      339.94      389.12     53.35 o 
   1   2  14        3.97       -7.68      6.10 o 
   2   2  14     1577.16     1464.08     60.98 o 
   3   2  14      124.96      134.12     34.07 o 
   4   2  14        4.91        1.70     16.62 o 
   5   2  14      798.53      768.32     35.83 o 
   6   2  14      266.50      321.97     40.95 o 
   7   2  14       74.29       83.92     26.75 o 
   8   2  14      222.86      332.69     49.28 o 
   9   2  14      139.21      159.82     35.18 o 
  10   2  14     1065.91     1064.26    110.44 o 
 -15   3  14      160.18      185.73     21.25 o 
 -14   3  14       72.97       83.57     15.74 o 
 -13   3  14       65.83      102.79     16.49 o 
 -12   3  14        0.24       -1.90     10.60 o 
 -11   3  14      368.81      377.22     31.21 o 
 -10   3  14      916.09      890.14     35.88 o 
  -9   3  14       11.87        2.88     10.93 o 
  -8   3  14     1051.98     1135.75     36.18 o 
  -7   3  14      197.36      225.90     17.29 o 
  -6   3  14      427.52      414.45     20.61 o 
  -5   3  14        2.01       11.45      9.38 o 
  -4   3  14        0.35       10.19      8.46 o 
  -3   3  14     1788.40     1877.17    338.34 o 
  -2   3  14       21.67       32.54     11.54 o 
  -1   3  14        2.00        0.46      8.12 o 
   0   3  14       11.14        5.65     12.44 o 
   1   3  14      927.08      988.27     64.32 o 
   2   3  14     1095.38     1064.73     36.34 o 
   3   3  14      647.27      528.77     72.72 o 
   4   3  14      360.33      341.72     93.34 o 
   5   3  14      398.12      431.09     42.77 o 
   6   3  14      594.18      662.41     59.32 o 
   7   3  14      337.89      449.69     62.64 o 
   8   3  14      229.38      250.87     52.02 o 
   9   3  14     1281.77     1394.15    142.90 o 
  10   3  14       20.03       76.76     46.45 o 
 -14   4  14       70.99       87.70     15.92 o 
 -13   4  14      138.38      178.20     19.65 o 
 -12   4  14        1.34        5.35     10.83 o 
 -11   4  14      228.02      279.50     20.98 o 
 -10   4  14       30.50       22.21     11.64 o 
  -9   4  14      615.42      610.44     25.74 o 
  -8   4  14       22.17       36.92     11.00 o 
  -7   4  14     1589.48     1764.80     53.26 o 
  -6   4  14      450.36      429.98     28.80 o 
  -5   4  14      820.84      860.19     53.93 o 
  -4   4  14     1462.74     1543.32     45.84 o 
  -3   4  14      267.09      282.10     92.82 o 
  -2   4  14       70.78       97.31     51.63 o 
  -1   4  14     1003.20      940.05    179.25 o 
   0   4  14      473.47      549.80    128.80 o 
   1   4  14      366.97      328.97     51.40 o 
   2   4  14      966.77      784.41     37.09 o 
   3   4  14       26.29        4.62     13.42 o 
   4   4  14       77.05       64.01     18.31 o 
   5   4  14       96.27      139.06     52.42 o 
   6   4  14      408.71      449.56     89.42 o 
   7   4  14       69.68       97.39     24.75 o 
   8   4  14      352.78      453.61     77.25 o 
   9   4  14      296.80      456.41    165.19 o 
  10   4  14     1119.39     1051.51    145.62 o 
 -14   5  14       26.18       41.34     16.49 o 
 -13   5  14      281.93      309.63     50.30 o 
 -12   5  14      332.91      382.59     30.57 o 
 -11   5  14       86.50      115.18     21.68 o 
 -10   5  14      675.53      703.42     66.04 o 
  -9   5  14      311.54      310.25     26.66 o 
  -8   5  14      111.95      162.02     21.83 o 
  -7   5  14       33.10       66.12     17.13 o 
  -6   5  14      228.18      182.59     34.23 o 
  -5   5  14      664.92      564.97     41.32 o 
  -4   5  14     1044.01     1125.07     60.33 o 
  -3   5  14       36.71       40.40     13.28 o 
  -2   5  14      191.25      164.47     42.24 o 
  -1   5  14        2.04        4.93     12.90 o 
   0   5  14        8.82       24.70     12.25 o 
   1   5  14      495.92      495.67    186.44 o 
   2   5  14      358.99      303.29    103.64 o 
   3   5  14       17.70       17.70     48.67 o 
   4   5  14       58.65      114.74    390.49 o 
   5   5  14      370.09      312.75    221.93 o 
   6   5  14      141.55      887.53   1331.32 o 
   7   5  14      185.01      194.65     47.01 o 
   8   5  14      108.89      351.62    252.91 o 
   9   5  14      686.62      663.41     63.89 o 
 -14   6  14       48.81       77.59     28.35 o 
 -13   6  14       25.03       20.33     14.25 o 
 -12   6  14       33.35       36.51     17.57 o 
 -11   6  14      116.06      100.64     20.40 o 
 -10   6  14       35.95       46.09     16.94 o 
  -9   6  14      171.73      182.48     35.44 o 
  -8   6  14        1.58       -9.94     11.05 o 
  -7   6  14     1248.04     1280.40    102.17 o 
  -6   6  14      132.45      168.05     35.61 o 
  -5   6  14       72.69       79.79     18.06 o 
  -4   6  14       93.05       84.17     16.83 o 
  -3   6  14       52.15       43.86     14.03 o 
  -2   6  14      110.57      134.76     18.43 o 
  -1   6  14      910.06      891.78     34.94 o 
   0   6  14       36.62      381.33    361.90 o 
   1   6  14       10.98       14.83     38.42 o 
   2   6  14      110.25      112.46     20.38 o 
   3   6  14      116.59      126.72     99.38 o 
   4   6  14      186.02      116.34     97.83 o 
   5   6  14      192.45      180.61     94.82 o 
   6   6  14     1121.42      982.09    460.06 o 
   7   6  14       40.13       92.40     96.02 o 
   8   6  14      305.01      375.20    176.61 o 
   9   6  14      178.18      316.47     93.74 o 
 -13   7  14        5.27        5.20     13.21 o 
 -12   7  14       40.24       56.38     16.00 o 
 -11   7  14        4.48       -0.17     12.13 o 
 -10   7  14       53.72       46.42     17.46 o 
  -9   7  14       29.97       38.87     16.03 o 
  -8   7  14      418.16      456.10     31.63 o 
  -7   7  14      280.93      295.37     38.38 o 
  -6   7  14      476.96      584.54     88.16 o 
  -5   7  14      657.78      725.88     35.95 o 
  -4   7  14       48.50       70.38     15.84 o 
  -3   7  14       80.09      126.15     18.11 o 
  -2   7  14      950.92      914.21     36.55 o 
  -1   7  14      629.49      595.17     67.76 o 
   0   7  14     1848.82     1706.64     70.70 o 
   1   7  14      511.25      449.01     25.50 o 
   2   7  14      106.16      132.02     16.64 o 
   3   7  14      262.69      220.58    127.62 o 
   4   7  14       11.03      -25.06     55.45 o 
   5   7  14      172.66      129.51    195.12 o 
   6   7  14        0.23       24.78    117.94 o 
   7   7  14      120.86      110.86     66.71 o 
   8   7  14        1.94       60.57     22.23 o 
   9   7  14       52.48      214.22    148.44 o 
 -13   8  14       20.26       19.20     12.93 o 
 -12   8  14        0.23        6.02     12.15 o 
 -11   8  14      229.01      276.42     29.73 o 
 -10   8  14       80.93       97.46     19.93 o 
  -9   8  14      972.47      988.08    122.74 o 
  -8   8  14      514.09      499.51     47.37 o 
  -7   8  14       22.83       37.14     15.15 o 
  -6   8  14      420.82      340.38     43.22 o 
  -5   8  14       41.30       70.31     16.96 o 
  -4   8  14      380.36      320.91     25.65 o 
  -3   8  14      300.13      275.58     23.94 o 
  -2   8  14      109.64      111.91     17.69 o 
  -1   8  14        5.97       13.68     11.52 o 
   0   8  14      711.83      722.07     32.64 o 
   1   8  14      382.71      384.17     24.83 o 
   2   8  14      420.17      410.74     74.56 o 
   3   8  14      153.04      161.37     71.91 o 
   4   8  14       12.20      -18.42     76.75 o 
   5   8  14      204.13      239.02     37.59 o 
   6   8  14      128.96      145.60     64.31 o 
   7   8  14        4.95       12.04     36.48 o 
   8   8  14       44.43       50.57     45.64 o 
 -12   9  14        3.42        2.07     23.16 o 
 -11   9  14       53.39       70.21     21.44 o 
 -10   9  14      489.76      418.22     78.31 o 
  -9   9  14      249.03      238.81     24.49 o 
  -8   9  14      871.12      771.33     75.72 o 
  -7   9  14        0.39       -3.49     11.18 o 
  -6   9  14      127.68      133.70     36.82 o 
  -5   9  14       32.05       29.54     15.01 o 
  -4   9  14      354.39      270.92     30.08 o 
  -3   9  14      440.44      442.86     73.47 o 
  -2   9  14      336.71      321.79     24.85 o 
  -1   9  14      946.43      868.02     91.62 o 
   0   9  14       36.11       26.02     24.03 o 
   1   9  14     1088.63     1074.20     52.55 o 
   2   9  14       34.11       47.83     20.56 o 
   3   9  14      145.54      188.85     70.01 o 
   4   9  14      794.25      653.96    352.65 o 
   5   9  14      254.94      256.01     65.17 o 
   6   9  14      126.43      126.79     54.28 o 
   7   9  14      160.26      136.71     75.89 o 
 -12  10  14       32.93       35.85     13.88 o 
 -11  10  14        1.70        6.36     12.60 o 
 -10  10  14       20.80       17.82     13.56 o 
  -9  10  14      855.56      772.28    102.68 o 
  -8  10  14      232.92      209.30     35.78 o 
  -7  10  14      371.17      304.26     89.03 o 
  -6  10  14       14.10        3.10     10.76 o 
  -5  10  14       39.57       35.29     14.71 o 
  -4  10  14       12.76       13.76     13.39 o 
  -3  10  14       35.57       21.05     13.98 o 
  -2  10  14      880.18      932.19     83.50 o 
  -1  10  14      463.85      422.07     34.57 o 
   0  10  14     1025.67      929.42     98.36 o 
   1  10  14      113.08      136.04     18.23 o 
   2  10  14      511.67      386.46     89.57 o 
   3  10  14       79.32       64.21     81.08 o 
   4  10  14        2.15       32.20    100.44 o 
   5  10  14      158.41      178.88    150.22 o 
   6  10  14       78.08       80.93     22.91 o 
   7  10  14      155.23      213.31     71.74 o 
 -11  11  14        0.12       13.90     11.32 o 
 -10  11  14      220.86      221.50     72.26 o 
  -9  11  14      521.33      478.83    103.20 o 
  -8  11  14      335.28      308.19     52.90 o 
  -7  11  14      113.19      107.25     18.06 o 
  -6  11  14      572.19      453.86    125.50 o 
  -5  11  14        0.34        8.78     11.79 o 
  -4  11  14      666.15      712.98     73.81 o 
  -3  11  14      626.09      674.67     29.25 o 
  -2  11  14      556.02      507.11     50.05 o 
  -1  11  14      328.23      385.11     33.97 o 
   0  11  14      181.87      171.90     21.25 o 
   1  11  14      697.22      573.51    139.28 o 
   2  11  14       49.52       49.81     59.01 o 
   3  11  14        2.71       -2.22     49.27 o 
   4  11  14       49.93      142.18    125.85 o 
   5  11  14       73.68      124.08    160.25 o 
   6  11  14       57.28      142.56    146.07 o 
 -10  12  14       83.88      129.37     20.57 o 
  -9  12  14      278.59      273.24     68.63 o 
  -8  12  14      132.37      115.54     30.77 o 
  -7  12  14      166.28      183.08     35.09 o 
  -6  12  14       52.90       25.61     13.66 o 
  -5  12  14      432.52      486.18     26.43 o 
  -4  12  14        9.83       14.61     10.08 o 
  -3  12  14       74.24      130.53     16.82 o 
  -2  12  14      144.54      154.96     17.38 o 
  -1  12  14       28.41       19.22      9.90 o 
   0  12  14      298.41      298.98     24.43 o 
   1  12  14       22.36       25.79     12.46 o 
   2  12  14      161.99      210.53    104.30 o 
   3  12  14       52.11       96.73     64.48 o 
   4  12  14      124.78      139.92    121.18 o 
   5  12  14      238.48      284.64    109.60 o 
  -8  13  14      382.75      357.37     76.58 o 
  -7  13  14       24.10       14.53     26.97 o 
  -6  13  14      149.92      145.29     39.34 o 
  -5  13  14       33.72       26.18     11.52 o 
  -4  13  14      220.26      215.84     20.31 o 
  -3  13  14      281.18      338.18     22.62 o 
  -2  13  14      159.63      151.08     17.37 o 
  -1  13  14      257.57      270.93     26.18 o 
   0  13  14      552.27      554.82     32.64 o 
   1  13  14      135.16      479.14    259.13 o 
   2  13  14       98.27      109.00     36.94 o 
   3  13  14        0.65       64.38    224.38 o 
  -6  14  14        6.71        3.14      7.09 o 
  -5  14  14      220.10      267.65     26.38 o 
  -4  14  14       30.41       16.82     11.29 o 
  -3  14  14      135.97      176.58     18.63 o 
  -2  14  14      105.08      144.87     17.11 o 
  -1  14  14      163.42      173.06     22.74 o 
   0  14  14        0.69       -1.42     10.46 o 
   1  14  14       42.01      235.24    173.44 o 
 -13   0  15      228.56      249.28     36.99 o 
 -11   0  15      412.57      411.43     40.11 o 
  -9   0  15      950.37      994.34     52.90 o 
  -7   0  15     6428.66     6464.57    122.74 o 
  -5   0  15     2271.70     2854.74     82.98 o 
  -3   0  15     4034.70     4635.63     98.53 o 
  -1   0  15      439.84      349.19     30.08 o 
   1   0  15     2184.21     2318.07    178.23 o 
   3   0  15     2040.71     1733.41    183.59 o 
   5   0  15      127.81      138.46     49.44 o 
   7   0  15      279.13      281.36     31.97 o 
   9   0  15        1.19       28.34     57.05 o 
 -14   1  15      401.07      474.87     32.27 o 
 -13   1  15       59.98       94.19     19.90 o 
 -12   1  15     1027.74     1047.39     50.13 o 
 -11   1  15      144.93      210.51     23.09 o 
 -10   1  15     1891.95     2127.57     55.04 o 
  -9   1  15        0.03        7.76     13.28 o 
  -8   1  15     4032.81     4618.83     74.54 o 
  -7   1  15      139.78       92.78     16.38 o 
  -6   1  15     1080.10     1306.94     93.52 o 
  -5   1  15        1.19        8.10     11.24 o 
  -4   1  15      181.06      262.07     21.55 o 
  -3   1  15       17.13       19.32      9.74 o 
  -2   1  15      181.59      213.20     15.56 o 
  -1   1  15        4.58       18.24      9.80 o 
   0   1  15     2625.78     3184.62     56.33 o 
   1   1  15      274.46      259.64     17.99 o 
   2   1  15     1932.71     1739.35     65.22 o 
   3   1  15      412.45      479.16     40.67 o 
   4   1  15     2067.55     1950.36     90.09 o 
   5   1  15        2.51       -4.32     21.61 o 
   6   1  15       62.99       46.13     38.28 o 
   7   1  15        0.89        1.08     21.66 o 
   8   1  15      478.01      464.70     38.14 o 
   9   1  15       24.68       36.77     19.05 o 
 -14   2  15        1.94        0.09     19.53 o 
 -13   2  15      969.87      978.32     42.76 o 
 -12   2  15        6.91       17.04     14.23 o 
 -11   2  15     2542.70     2925.99    115.82 o 
 -10   2  15      148.08      191.32     21.20 o 
  -9   2  15     2367.18     2658.04     58.45 o 
  -8   2  15      572.00      718.36     33.29 o 
  -7   2  15     2606.33     3249.59     62.02 o 
  -6   2  15      218.05      195.97     19.19 o 
  -5   2  15       20.68       35.87     13.08 o 
  -4   2  15      423.89      480.62     22.65 o 
  -3   2  15      491.01      547.20     29.29 o 
  -2   2  15        7.15       11.82      7.32 o 
  -1   2  15      549.79      634.29     37.98 o 
   0   2  15       33.65       16.50     10.17 o 
   1   2  15     1610.86     1549.52     44.13 o 
   2   2  15       55.42       85.01     41.49 o 
   3   2  15      541.72      572.22    103.17 o 
   4   2  15        5.09        2.17     12.90 o 
   5   2  15       96.03      116.25     51.20 o 
   6   2  15       99.46      106.11     24.54 o 
   7   2  15      418.20      435.34     37.69 o 
   8   2  15      206.33      243.35     32.35 o 
   9   2  15       22.07       36.75     23.49 o 
 -14   3  15      762.22      981.83     43.58 o 
 -13   3  15       16.22       25.70     14.53 o 
 -12   3  15      399.50      429.73     25.10 o 
 -11   3  15       23.46       35.85     12.79 o 
 -10   3  15      418.34      466.97     24.94 o 
  -9   3  15      797.97      701.87     44.58 o 
  -8   3  15      202.75      244.41     19.60 o 
  -7   3  15       71.53       82.56     13.93 o 
  -6   3  15     2200.00     2611.71     53.94 o 
  -5   3  15       85.93      110.06     20.27 o 
  -4   3  15     1144.60     1342.13     77.62 o 
  -3   3  15     1706.66     1783.25    471.36 o 
  -2   3  15     1137.63     1173.85     85.22 o 
  -1   3  15       36.54       59.13     29.99 o 
   0   3  15      170.82      204.82     17.79 o 
   1   3  15      266.84      324.91    123.60 o 
   2   3  15      617.69      461.05     30.14 o 
   3   3  15        2.43       -9.35     23.38 o 
   4   3  15       14.37        7.65     27.70 o 
   5   3  15       25.41       28.87     19.19 o 
   6   3  15      463.03      366.13     73.67 o 
   7   3  15       19.89       18.42     18.88 o 
   8   3  15      580.07      568.16     77.61 o 
   9   3  15      114.21      123.42     25.35 o 
 -14   4  15        6.89       12.67     16.01 o 
 -13   4  15      582.46      668.48     71.74 o 
 -12   4  15       43.72       42.44     19.02 o 
 -11   4  15      788.82      777.97     47.71 o 
 -10   4  15       36.76       35.25     16.34 o 
  -9   4  15      280.67      368.32     51.86 o 
  -8   4  15      133.39      138.10     21.93 o 
  -7   4  15      862.26      974.90     42.02 o 
  -6   4  15      356.66      326.41     36.65 o 
  -5   4  15       58.04       31.12     23.86 o 
  -4   4  15        0.56        3.97     11.15 o 
  -3   4  15      557.08      395.93    117.98 o 
  -2   4  15      704.76      611.34    175.27 o 
  -1   4  15      110.81       82.44     38.75 o 
   0   4  15      834.27      738.54     31.79 o 
   1   4  15       19.83        5.31     38.90 o 
   2   4  15      138.17      150.07     25.57 o 
   3   4  15      201.39      236.29     75.25 o 
   4   4  15       11.16      -11.74     35.94 o 
   5   4  15      898.78      761.54    103.68 o 
   6   4  15       65.35       47.93     41.18 o 
   7   4  15       70.19       62.09     39.33 o 
   8   4  15        3.22      -10.66     42.28 o 
   9   4  15       44.45       33.15     28.59 o 
 -14   5  15       58.75       80.94     20.25 o 
 -13   5  15       92.74      114.46     21.83 o 
 -12   5  15      318.62      343.98     30.96 o 
 -11   5  15        3.47       12.33     14.25 o 
 -10   5  15      848.68      842.04     71.91 o 
  -9   5  15      323.36      313.74     27.20 o 
  -8   5  15       17.22       -1.73     12.84 o 
  -7   5  15        0.12       -1.54     11.52 o 
  -6   5  15       19.45       36.32     15.44 o 
  -5   5  15      230.34      213.80     23.28 o 
  -4   5  15      194.48      248.63     27.49 o 
  -3   5  15        0.78        8.53     11.05 o 
  -2   5  15      142.86      122.30     37.67 o 
  -1   5  15      258.33      185.94     40.32 o 
   0   5  15     1269.85     1235.93    314.17 o 
   1   5  15      118.43       58.57     59.32 o 
   2   5  15      314.18      256.90     51.09 o 
   3   5  15      252.85      293.11     79.35 o 
   4   5  15      101.45       88.67     78.59 o 
   5   5  15        8.60       64.60    165.03 o 
   6   5  15        3.40       32.65    382.23 o 
   7   5  15       49.41       61.97     81.51 o 
   8   5  15       76.55      104.50     28.77 o 
 -13   6  15       23.16       13.21     16.25 o 
 -12   6  15        7.03        1.98     15.56 o 
 -11   6  15       94.17      116.33     28.35 o 
 -10   6  15       35.48       15.81     15.61 o 
  -9   6  15      611.06      603.68     46.50 o 
  -8   6  15        5.41        9.05     12.95 o 
  -7   6  15      286.72      307.99     32.50 o 
  -6   6  15      184.50      195.13     22.40 o 
  -5   6  15     1293.09     1344.11     48.23 o 
  -4   6  15        0.16        2.61     11.41 o 
  -3   6  15      282.68      359.26     39.59 o 
  -2   6  15        0.91       -6.19      9.88 o 
  -1   6  15      118.22      116.87     17.47 o 
   0   6  15      145.41      117.71     41.12 o 
   1   6  15      512.49      413.94    127.05 o 
   2   6  15      156.20      185.84    100.28 o 
   3   6  15      254.48      226.01     30.41 o 
   4   6  15       12.28      260.21    363.83 o 
   5   6  15        9.93       42.08    145.60 o 
   6   6  15      297.31      451.16    343.80 o 
   7   6  15        7.39      -13.29     36.55 o 
   8   6  15       22.69       19.86     17.65 o 
 -13   7  15        0.13        2.72     12.12 o 
 -12   7  15      175.42      160.14     36.65 o 
 -11   7  15       67.33      100.22     20.34 o 
 -10   7  15      416.22      428.06     60.33 o 
  -9   7  15       54.77       39.16     16.45 o 
  -8   7  15     1161.19     1081.88    111.50 o 
  -7   7  15       44.50       40.92     15.84 o 
  -6   7  15     1111.19     1012.63    129.13 o 
  -5   7  15        2.62       18.95     14.11 o 
  -4   7  15       99.44      103.07     18.78 o 
  -3   7  15       10.06       26.10     12.91 o 
  -2   7  15       44.18       35.08     13.34 o 
  -1   7  15       36.48       35.26     13.19 o 
   0   7  15       10.45       19.62     12.10 o 
   1   7  15       27.70       44.52     15.55 o 
   2   7  15      263.35      259.07    109.43 o 
   3   7  15      119.72      708.31    491.28 o 
   4   7  15      547.08      397.72    206.28 o 
   5   7  15      162.16      167.65     91.11 o 
   6   7  15      362.85      433.72    128.63 o 
   7   7  15        6.07       41.83     31.05 o 
   8   7  15       15.64       55.93     26.22 o 
 -12   8  15        0.55       -7.17     10.61 o 
 -11   8  15       37.49       40.52     35.61 o 
 -10   8  15       38.27       52.06     16.82 o 
  -9   8  15     1254.14     1256.03    151.95 o 
  -8   8  15       84.53       97.10     24.37 o 
  -7   8  15      308.81      352.87     78.31 o 
  -6   8  15      306.59      297.57     52.72 o 
  -5   8  15       84.48       76.45     17.94 o 
  -4   8  15      150.54      123.49     20.22 o 
  -3   8  15       21.26       27.61     16.77 o 
  -2   8  15       20.24       10.45     11.71 o 
  -1   8  15        6.71        0.19     10.62 o 
   0   8  15       61.53       28.51     12.33 o 
   1   8  15     1461.46     1319.03    287.59 o 
   2   8  15      188.14      157.08     49.61 o 
   3   8  15     1044.00      821.58    344.18 o 
   4   8  15       26.89       52.43     87.13 o 
   5   8  15      138.77      161.71     79.17 o 
   6   8  15       15.41      107.76    120.32 o 
   7   8  15       27.62       25.75     90.58 o 
 -12   9  15       20.80       11.20     12.08 o 
 -11   9  15        0.07        1.79     15.73 o 
 -10   9  15       73.87       98.13     19.44 o 
  -9   9  15       78.39       51.43     17.08 o 
  -8   9  15     1374.95     1327.57    156.10 o 
  -7   9  15      115.02      121.89     27.83 o 
  -6   9  15      827.49      702.45    156.10 o 
  -5   9  15       33.15       26.24     14.26 o 
  -4   9  15      488.74      506.11     32.15 o 
  -3   9  15      316.51      328.68     39.24 o 
  -2   9  15      966.14     1018.82     99.05 o 
  -1   9  15       27.24       30.82     13.80 o 
   0   9  15      583.51      612.73     32.21 o 
   1   9  15        1.33       13.40     15.55 o 
   2   9  15      629.57      562.90    134.66 o 
   3   9  15       49.23       42.45     55.84 o 
   4   9  15       38.63       70.27     90.58 o 
   5   9  15      270.20      224.21     35.87 o 
   6   9  15        2.96       63.83    101.65 o 
 -11  10  15       23.07       25.88     15.56 o 
 -10  10  15        0.16        9.33     11.96 o 
  -9  10  15      523.39      456.60     95.77 o 
  -8  10  15       16.51       11.14     12.94 o 
  -7  10  15      576.49      544.26    114.78 o 
  -6  10  15        2.05       -3.69     10.20 o 
  -5  10  15      665.10      748.43     56.01 o 
  -4  10  15      122.73      124.67     20.82 o 
  -3  10  15     1199.86     1151.47    126.37 o 
  -2  10  15      263.46      285.76     38.03 o 
  -1  10  15      181.54      227.60     23.47 o 
   0  10  15      235.07      264.59     24.70 o 
   1  10  15      197.99      231.98     46.77 o 
   2  10  15       26.74       40.19     19.98 o 
   3  10  15      229.15      266.48    126.19 o 
   4  10  15      368.09      343.60     38.01 o 
   5  10  15       75.88      330.89    263.11 o 
   6  10  15       99.99      223.33    119.11 o 
 -10  11  15       54.16       73.90     16.63 o 
  -9  11  15       96.44       90.88     19.12 o 
  -8  11  15       88.13       73.06     26.10 o 
  -7  11  15      293.66      232.21     48.58 o 
  -6  11  15        3.58       -1.18     10.96 o 
  -5  11  15       47.84       70.02     18.80 o 
  -4  11  15      115.18      121.37     20.17 o 
  -3  11  15      145.63      155.83     29.56 o 
  -2  11  15      659.99      547.83     32.75 o 
  -1  11  15      107.52      123.43     20.01 o 
   0  11  15       58.09       62.37     15.59 o 
   1  11  15      278.92      261.70     60.30 o 
   2  11  15      505.03      408.76     40.00 o 
   3  11  15       60.92      130.35    106.14 o 
   4  11  15       83.27      149.21    128.79 o 
   5  11  15      139.43      255.40    155.75 o 
  -9  12  15      464.09      466.93    121.53 o 
  -8  12  15       64.24       50.98     13.97 o 
  -7  12  15      121.73      104.80     19.53 o 
  -6  12  15      102.77      101.51     34.05 o 
  -5  12  15       42.09       87.36     18.75 o 
  -4  12  15       14.32       18.41     13.42 o 
  -3  12  15      506.89      540.48     40.28 o 
  -2  12  15        0.46       18.24     13.31 o 
  -1  12  15      293.67      318.42     26.01 o 
   0  12  15      208.81      227.06     24.08 o 
   1  12  15       51.35       43.28     13.82 o 
   2  12  15      156.28      245.59    131.31 o 
   3  12  15        4.40       70.71    179.26 o 
  -7  13  15        7.41       10.47     10.29 o 
  -6  13  15        6.95        0.71      9.11 o 
  -5  13  15      299.61      305.91     35.78 o 
  -4  13  15        2.59       21.03     12.60 o 
  -3  13  15       86.67      126.16     19.73 o 
  -2  13  15        8.56       22.46     10.11 o 
  -1  13  15      243.88      290.34     26.62 o 
   0  13  15        1.95       -3.87     12.45 o 
   1  13  15      716.74      670.47     96.34 o 
   2  13  15        7.35       62.52     97.29 o 
  -3  14  15        3.49        9.59      8.29 o 
  -2  14  15       18.23       37.79     14.18 o 
 -14   0  16       46.90       75.02     28.00 o 
 -12   0  16        1.23        5.88     17.63 o 
 -10   0  16      151.13      137.60     28.35 o 
  -8   0  16      210.18      295.26     35.27 o 
  -6   0  16     1743.43     1771.55     69.49 o 
  -2   0  16      172.06      148.67     23.16 o 
   0   0  16      727.35      782.11    105.45 o 
   2   0  16      161.77      224.41     25.92 o 
   4   0  16      118.09      139.60     51.34 o 
   6   0  16        1.87       -9.88    107.18 o 
   8   0  16       85.36       40.95     37.69 o 
 -14   1  16        3.04       21.03     15.76 o 
 -13   1  16       29.26       45.77     21.95 o 
 -12   1  16      238.29      266.79     26.04 o 
 -11   1  16       54.69       85.03     18.46 o 
 -10   1  16        5.47       28.99     13.93 o 
  -9   1  16       51.78       47.12     15.02 o 
  -8   1  16      340.07      376.08     26.16 o 
  -7   1  16       27.40       17.37     13.14 o 
  -6   1  16       13.58        6.94     12.30 o 
  -5   1  16      861.74      880.49     57.05 o 
  -4   1  16       86.23       91.43     16.18 o 
  -3   1  16      478.44      558.64     30.33 o 
  -2   1  16        6.49        9.64      7.74 o 
  -1   1  16      604.90      513.78    114.82 o 
   0   1  16        2.60        6.65     10.20 o 
   1   1  16     1088.28     1099.30     85.19 o 
   2   1  16      155.59      170.18     42.17 o 
   3   1  16      813.01      800.95     37.37 o 
   4   1  16       68.53       84.27     20.07 o 
   5   1  16      699.30      625.29    104.19 o 
   6   1  16       18.63       10.01     34.38 o 
   7   1  16       17.07       30.51     24.75 o 
   8   1  16       20.45       12.08     16.21 o 
 -14   2  16       22.93       53.08     18.09 o 
 -13   2  16        6.42       20.75     14.30 o 
 -12   2  16       26.18       28.98     15.51 o 
 -11   2  16       75.80      102.76     30.25 o 
 -10   2  16       17.75       25.86     14.29 o 
  -9   2  16      262.55      275.57     24.07 o 
  -8   2  16       61.71       85.64     16.59 o 
  -7   2  16      260.48      254.38     23.19 o 
  -6   2  16      885.09     1092.84     38.81 o 
  -5   2  16      662.94      691.28     27.46 o 
  -4   2  16       10.38       11.30      9.97 o 
  -3   2  16      252.33      277.38     23.41 o 
  -2   2  16        5.77        3.33     10.61 o 
  -1   2  16      540.98      394.93    151.39 o 
   0   2  16      199.33      151.49     44.01 o 
   1   2  16      778.36      744.39     63.10 o 
   2   2  16     1758.92     1559.37     89.91 o 
   3   2  16       57.27       70.04     39.23 o 
   4   2  16      290.33      292.06     58.41 o 
   5   2  16       25.44       44.85     38.24 o 
   6   2  16      252.44      274.90     52.82 o 
   7   2  16      226.51      219.36     67.76 o 
   8   2  16       28.59       -4.25     40.48 o 
 -14   3  16        0.11        4.28     11.50 o 
 -13   3  16       30.43       35.66     13.32 o 
 -12   3  16       25.42       16.99     11.90 o 
 -11   3  16        1.93        9.45     15.01 o 
 -10   3  16      299.55      400.67     71.05 o 
  -9   3  16      214.26      240.74     26.50 o 
  -8   3  16      901.30      987.85     43.58 o 
  -7   3  16        0.60       16.65     22.82 o 
  -6   3  16       15.63       18.00     15.19 o 
  -5   3  16     1571.03     1945.72    156.96 o 
  -4   3  16      684.63      672.06    181.65 o 
  -3   3  16      133.96      116.52     45.23 o 
  -2   3  16      442.16      402.17     26.14 o 
  -1   3  16      459.12      427.31    123.30 o 
   0   3  16       30.97       41.54     14.77 o 
   1   3  16     1321.05     1044.99     54.86 o 
   2   3  16       88.28      284.11    179.83 o 
   3   3  16       14.75       20.45     14.57 o 
   4   3  16        7.78       15.09     13.79 o 
   5   3  16        9.43        6.26     32.77 o 
   6   3  16       70.19       94.78     22.75 o 
   7   3  16      193.12      233.00     67.96 o 
   8   3  16       91.25       38.22     26.53 o 
 -13   4  16       90.75      130.23     30.25 o 
 -12   4  16       42.04       95.89     22.30 o 
 -11   4  16       36.62       69.07     26.62 o 
 -10   4  16      141.30      153.32     23.76 o 
  -9   4  16     1793.84     2004.20    111.67 o 
  -8   4  16       19.08       17.31     16.02 o 
  -7   4  16     1427.11     1587.63    132.59 o 
  -6   4  16        8.92       24.36     16.08 o 
  -5   4  16        9.44        2.42     21.44 o 
  -4   4  16      310.15      263.79     65.03 o 
  -3   4  16       55.64       65.97     14.54 o 
  -2   4  16       16.23       63.45    104.19 o 
  -1   4  16      207.87      206.26     55.69 o 
   0   4  16      452.66      462.42     53.66 o 
   1   4  16       17.07       36.62     20.37 o 
   2   4  16      702.69      623.69    136.39 o 
   3   4  16       21.62       24.26     24.72 o 
   4   4  16       62.17       66.92     31.63 o 
   5   4  16       11.09       -7.28     38.72 o 
   6   4  16        7.04       12.13     38.38 o 
   7   4  16       65.70       62.24     79.35 o 
   8   4  16      117.12      131.09     75.20 o 
 -13   5  16        2.74        0.30     11.61 o 
 -12   5  16      145.88      202.23     40.11 o 
 -11   5  16       46.73       69.24     34.40 o 
 -10   5  16       17.75       40.94     17.48 o 
  -9   5  16      270.08      268.11     30.08 o 
  -8   5  16      229.56      215.40     25.24 o 
  -7   5  16      162.89      103.17     19.44 o 
  -6   5  16      630.33      638.40     35.88 o 
  -5   5  16      697.11      865.50     72.60 o 
  -4   5  16       53.16       53.04     16.52 o 
  -3   5  16       75.09      110.01     18.80 o 
  -2   5  16      337.16      394.20     29.00 o 
  -1   5  16       64.56      205.58    157.00 o 
   0   5  16      410.45      400.66    131.76 o 
   1   5  16      266.99      204.33    110.50 o 
   2   5  16       67.17      363.48    303.50 o 
   3   5  16      457.69      430.65    149.67 o 
   4   5  16        0.36       49.82     62.99 o 
   5   5  16      769.69      676.18    219.68 o 
   6   5  16        8.67       53.17    166.99 o 
   7   5  16       72.71      106.02     72.50 o 
 -13   6  16      224.96      304.96     30.48 o 
 -12   6  16       11.90       14.21     15.21 o 
 -11   6  16        4.17       24.51     15.94 o 
 -10   6  16       82.98       70.88     26.28 o 
  -9   6  16      169.16      197.72     25.14 o 
  -8   6  16      160.55      202.48     24.68 o 
  -7   6  16       50.35       76.70     17.68 o 
  -6   6  16      248.89      293.08     56.18 o 
  -5   6  16      582.43      571.65     34.83 o 
  -4   6  16      557.31      603.79     69.15 o 
  -3   6  16     1039.79     1022.75    120.14 o 
  -2   6  16      267.65      291.33     23.90 o 
  -1   6  16      805.41      862.50     55.66 o 
   0   6  16        4.59       -0.95     26.34 o 
   1   6  16        1.12      426.65    380.07 o 
   2   6  16      364.62      257.65    118.42 o 
   3   6  16      219.78      279.08    154.85 o 
   4   6  16       64.51       89.97     28.75 o 
   5   6  16        0.72      340.74    348.90 o 
   6   6  16      229.71      208.40     82.94 o 
   7   6  16       28.46       19.40     38.29 o 
 -12   7  16      150.93      182.73     34.75 o 
 -11   7  16        0.19       -0.92     12.15 o 
 -10   7  16      472.36      506.21     66.04 o 
  -9   7  16      201.25      206.56     31.46 o 
  -8   7  16      704.40      706.77    149.70 o 
  -7   7  16       54.52       69.64     17.93 o 
  -6   7  16      554.74      613.90     84.71 o 
  -5   7  16      181.74      209.44     25.16 o 
  -4   7  16      176.34      238.77     24.76 o 
  -3   7  16      167.79      148.01     20.88 o 
  -2   7  16       72.87       82.59     17.34 o 
  -1   7  16      364.49      328.69     39.24 o 
   0   7  16       15.47       28.53     13.44 o 
   1   7  16      655.65      564.19    257.75 o 
   2   7  16       18.56      162.04    184.39 o 
   3   7  16      290.28      363.08     74.66 o 
   4   7  16       32.87      153.69    145.74 o 
   5   7  16      468.02      435.72    199.27 o 
   6   7  16      113.34      236.57    184.88 o 
   7   7  16       35.64       41.78     18.23 o 
 -12   8  16        0.21        2.89     11.41 o 
 -11   8  16      235.58      228.70     50.82 o 
 -10   8  16        2.15        2.59     14.37 o 
  -9   8  16      677.49      629.07     52.90 o 
  -8   8  16       25.49       29.36     15.53 o 
  -7   8  16      393.03      350.19     34.92 o 
  -6   8  16       35.17       45.64     15.44 o 
  -5   8  16      223.63      237.93     25.50 o 
  -4   8  16       15.29       26.16     13.95 o 
  -3   8  16        8.08       11.83     16.60 o 
  -2   8  16      588.27      495.21     36.82 o 
  -1   8  16       58.25       86.74     17.31 o 
   0   8  16        2.45        5.70     11.25 o 
   1   8  16      393.59      279.34    122.04 o 
   2   8  16      388.73      352.03    143.13 o 
   3   8  16       92.71       82.16     50.82 o 
   4   8  16      364.47      358.67     38.55 o 
   5   8  16        5.98       66.68    219.72 o 
   6   8  16      341.75      393.15     57.05 o 
 -11   9  16        0.02       13.01     13.20 o 
 -10   9  16      541.63      580.18     92.14 o 
  -9   9  16        9.71       -0.43     11.87 o 
  -8   9  16      313.94      330.53     56.70 o 
  -7   9  16        9.92       22.70     12.88 o 
  -6   9  16       43.76       40.78     14.55 o 
  -5   9  16      178.12      209.94     26.79 o 
  -4   9  16      304.44      298.56     28.06 o 
  -3   9  16      611.35      592.78     33.96 o 
  -2   9  16       47.52       86.93     19.88 o 
  -1   9  16      340.16      343.14     26.75 o 
   0   9  16      281.66      233.82     23.23 o 
   1   9  16       89.85       92.49     35.27 o 
   2   9  16      187.41      178.60     45.29 o 
   3   9  16       54.21      122.85     86.09 o 
   4   9  16       18.94      131.16    189.81 o 
   5   9  16      407.53      423.20    123.08 o 
 -10  10  16      132.31      134.63     29.56 o 
  -9  10  16      583.84      523.79    117.90 o 
  -8  10  16       50.46       57.64     19.36 o 
  -7  10  16      242.86      253.85     41.49 o 
  -6  10  16       14.27       13.25     18.84 o 
  -5  10  16      153.75      215.39     26.04 o 
  -4  10  16        2.64       14.00     14.37 o 
  -3  10  16      136.52      172.87     23.41 o 
  -2  10  16      486.38      445.38     30.56 o 
  -1  10  16       21.59       17.90     13.46 o 
   0  10  16      116.50      130.90     19.92 o 
   1  10  16      234.77      219.40     25.15 o 
   2  10  16       14.93       36.45     71.39 o 
   3  10  16       77.32      140.30    121.18 o 
   4  10  16      154.53      230.74    127.23 o 
  -9  11  16        0.94        2.55     10.62 o 
  -8  11  16       25.55       19.97     11.84 o 
  -7  11  16       16.70        9.66     10.62 o 
  -6  11  16      130.98      130.70     24.37 o 
  -5  11  16       21.26        6.41     13.28 o 
  -4  11  16      481.14      454.43     62.75 o 
  -3  11  16      186.55      180.36     43.74 o 
  -2  11  16       80.66      120.07     20.59 o 
  -1  11  16        9.13        2.47     10.96 o 
   0  11  16      234.04      251.95     24.92 o 
   1  11  16       80.16      100.70     16.65 o 
   2  11  16      349.10      262.51     47.02 o 
   3  11  16       91.64      109.64     62.41 o 
  -7  12  16      146.78      132.75     61.02 o 
  -6  12  16      145.36      136.21     38.38 o 
  -5  12  16      522.78      549.38     37.17 o 
  -4  12  16      234.31      277.18     31.12 o 
  -3  12  16      614.25      608.17     45.29 o 
  -2  12  16       11.73        7.41     13.02 o 
  -1  12  16      212.53      238.21     24.90 o 
   0  12  16       27.33       34.77     13.28 o 
   1  12  16       77.63       89.92     26.08 o 
   2  12  16       62.67       89.19     42.18 o 
  -4  13  16      127.35      169.46     28.70 o 
  -3  13  16       87.38      102.61     19.76 o 
  -2  13  16       45.89       81.68     18.67 o 
  -1  13  16       13.05       27.42     18.50 o 
 -13   0  17      570.19      628.55     51.51 o 
 -11   0  17        2.70       10.72     19.36 o 
  -9   0  17      583.02      717.75     49.44 o 
  -7   0  17       24.96       90.24     24.55 o 
  -3   0  17      198.57      193.96     26.28 o 
  -1   0  17       76.83       52.64     28.26 o 
   1   0  17     1396.75     1105.79    232.68 o 
   3   0  17      799.38      795.53    154.72 o 
   5   0  17      371.75      117.20     88.16 o 
   7   0  17       88.79        6.91     78.83 o 
 -13   1  17       14.52        8.12     14.54 o 
 -12   1  17      111.44      174.17     23.22 o 
 -11   1  17        7.08       10.93     14.37 o 
 -10   1  17      308.67      347.61     26.40 o 
  -9   1  17       93.83      128.06     19.67 o 
  -8   1  17      605.52      819.12     36.91 o 
  -7   1  17        0.23       10.60     13.17 o 
  -6   1  17     1849.61     2398.14     57.69 o 
  -5   1  17        6.80        3.52     12.79 o 
  -4   1  17     1743.11     2248.12    171.83 o 
  -3   1  17      109.76      121.93     13.62 o 
  -2   1  17      102.90      116.64     17.35 o 
  -1   1  17      224.55      136.25     62.17 o 
   0   1  17      258.57      140.42     64.15 o 
   1   1  17       74.23       90.30     28.29 o 
   2   1  17      872.83      803.30     96.28 o 
   3   1  17      252.05      281.89     28.51 o 
   4   1  17       31.06       14.81     24.27 o 
   5   1  17      154.52      127.21     31.54 o 
   6   1  17       97.11       81.94     56.88 o 
   7   1  17       74.70       59.98     34.35 o 
 -13   2  17      477.71      514.38     33.85 o 
 -12   2  17        2.09       11.70     14.40 o 
 -11   2  17      113.56      122.44     20.75 o 
 -10   2  17       10.76       21.43     13.54 o 
  -9   2  17      905.76      987.19     39.66 o 
  -8   2  17        1.46      -10.03     16.94 o 
  -7   2  17     1463.18     1523.31     69.49 o 
  -6   2  17       55.63       53.66     17.77 o 
  -5   2  17     4191.79     4976.10     90.62 o 
  -4   2  17      156.00      141.03     20.68 o 
  -3   2  17      221.86      242.26     23.53 o 
  -2   2  17       98.36      120.98     18.21 o 
  -1   2  17       58.36       54.25     17.77 o 
   0   2  17       32.77       26.36     16.69 o 
   1   2  17      140.02      122.42     20.13 o 
   2   2  17      163.00      252.48     34.94 o 
   3   2  17      499.63      443.36     37.60 o 
   4   2  17       36.63       37.40     31.28 o 
   5   2  17      245.97      240.31     58.35 o 
   6   2  17        0.56       -7.15     12.11 o 
   7   2  17      138.80      132.70     62.73 o 
 -13   3  17        1.21        6.83     14.76 o 
 -12   3  17      228.97      330.59     39.93 o 
 -11   3  17        2.96       -2.17     14.13 o 
 -10   3  17      767.25      879.36     43.76 o 
  -9   3  17        1.71        0.95     15.37 o 
  -8   3  17      291.74      403.65     42.53 o 
  -7   3  17       18.06       19.86     17.51 o 
  -6   3  17     1658.26     1964.37     60.34 o 
  -5   3  17        9.86        0.73     16.54 o 
  -4   3  17     1620.31     1624.11    279.96 o 
  -3   3  17      139.92     1171.73    792.91 o 
  -2   3  17      202.89      308.65     68.11 o 
  -1   3  17      204.33      257.41     22.72 o 
   0   3  17      367.85      263.16    195.86 o 
   1   3  17       23.92       85.48     42.87 o 
   2   3  17      317.71      289.50     31.12 o 
   3   3  17        1.49       25.70     60.68 o 
   4   3  17     1038.96      872.03    144.87 o 
   5   3  17        0.09       14.51     53.62 o 
   6   3  17      317.64      290.11    107.25 o 
   7   3  17       13.81       21.37     34.65 o 
 -13   4  17      218.66      314.85     33.02 o 
 -12   4  17       20.10       33.80     16.49 o 
 -11   4  17      344.62      374.08     57.74 o 
 -10   4  17      100.01       97.33     21.32 o 
  -9   4  17      341.07      384.24     71.39 o 
  -8   4  17       32.60       34.55     18.67 o 
  -7   4  17     2283.91     2603.09    173.39 o 
  -6   4  17        0.07      -10.35     13.75 o 
  -5   4  17     3438.80     4555.76    130.00 o 
  -4   4  17      180.39      984.80    641.53 o 
  -3   4  17     2620.70     2699.26    507.34 o 
  -2   4  17      105.99      681.66    539.68 o 
  -1   4  17     1010.73     1093.33    294.97 o 
   0   4  17       40.96     1060.02   1578.31 o 
   1   4  17      829.51      792.03    153.19 o 
   2   4  17      147.77      136.50    109.60 o 
   3   4  17      242.51      253.39    123.25 o 
   4   4  17        0.41      401.18    483.17 o 
   5   4  17      497.85      472.47    213.66 o 
   6   4  17      197.05      225.21     99.57 o 
   7   4  17      100.36      155.06     32.09 o 
 -12   5  17       51.88       48.17     17.31 o 
 -11   5  17       57.83       74.21     19.59 o 
 -10   5  17      492.90      558.23     36.96 o 
  -9   5  17        0.29        9.68     14.11 o 
  -8   5  17      396.07      423.32     59.47 o 
  -7   5  17       13.13       -8.11     13.98 o 
  -6   5  17     3520.32     3624.09    359.22 o 
  -5   5  17        4.26       -4.41     15.56 o 
  -4   5  17     1970.85     2131.56     60.56 o 
  -3   5  17      353.30      362.24     57.57 o 
  -2   5  17     1455.31     1525.17    437.55 o 
  -1   5  17       10.31      520.26    402.87 o 
   0   5  17     1466.75     1050.73    596.28 o 
   1   5  17      183.53     1268.35   1206.35 o 
   2   5  17      119.78      156.63     74.56 o 
   3   5  17        6.33      124.38    180.93 o 
   4   5  17      577.01      489.99    151.43 o 
   5   5  17      242.96      428.34    198.19 o 
   6   5  17      243.46      234.39     41.40 o 
 -12   6  17       10.40      -11.57     11.35 o 
 -11   6  17      251.31      285.85     53.42 o 
 -10   6  17        2.38        6.62     13.19 o 
  -9   6  17      432.70      513.93     34.19 o 
  -8   6  17      301.90      263.89     27.66 o 
  -7   6  17      405.70      465.80    105.80 o 
  -6   6  17      248.67      264.56     27.10 o 
  -5   6  17      703.70      807.08     41.00 o 
  -4   6  17       15.77        6.91     13.37 o 
  -3   6  17      478.33      497.06     31.28 o 
  -2   6  17        4.02        3.85     12.35 o 
  -1   6  17     1223.42     1151.80    102.17 o 
   0   6  17        6.13      638.76    660.87 o 
   1   6  17     1491.16      114.62     67.25 o 
   2   6  17        3.10       66.61     85.67 o 
   3   6  17      317.13      326.49     96.84 o 
   4   6  17      140.52      353.63    187.09 o 
   5   6  17      337.28      454.51    143.13 o 
   6   6  17       70.41      133.15     72.44 o 
 -11   7  17        0.15        8.08     13.19 o 
 -10   7  17      966.54      904.68    160.77 o 
  -9   7  17        2.26       14.97     14.52 o 
  -8   7  17      395.39      436.71     41.32 o 
  -7   7  17      257.52      261.06     47.88 o 
  -6   7  17      747.03      808.22     49.44 o 
  -5   7  17        1.05       -0.62     14.37 o 
  -4   7  17      127.32      200.76     24.39 o 
  -3   7  17       20.65       39.99     18.84 o 
  -2   7  17      299.93      351.69     40.28 o 
  -1   7  17       28.39       26.38     14.06 o 
   0   7  17      907.93      910.85     59.29 o 
   1   7  17       44.30       83.96     41.83 o 
   2   7  17      185.98      148.70     42.38 o 
   3   7  17       64.55      108.16     54.99 o 
   4   7  17       56.27      177.13    153.42 o 
   5   7  17      272.92      293.66    180.04 o 
 -11   8  17        3.47        7.10     13.17 o 
 -10   8  17       30.50       50.67     17.91 o 
  -9   8  17      940.48      928.38    149.36 o 
  -8   8  17        9.09        0.23     12.97 o 
  -7   8  17      487.23      507.80     87.13 o 
  -6   8  17       34.48       16.94     13.17 o 
  -5   8  17        6.96       30.82     15.69 o 
  -4   8  17        3.16        5.38     11.43 o 
  -3   8  17      346.38      381.83     28.84 o 
  -2   8  17      313.59      335.23     48.92 o 
  -1   8  17        9.05        4.67     11.96 o 
   0   8  17      484.94      573.33     36.30 o 
   1   8  17      181.35      220.76     44.25 o 
   2   8  17       27.70       43.41     21.54 o 
   3   8  17       51.46       63.43     54.80 o 
   4   8  17      239.94      312.50    188.60 o 
   5   8  17       24.76      271.72    341.93 o 
 -10   9  17      146.55      149.55     25.41 o 
  -9   9  17        7.50       16.57     17.98 o 
  -8   9  17      218.01      280.24     44.77 o 
  -7   9  17      338.43      366.18     59.99 o 
  -6   9  17       59.26       33.26     13.77 o 
  -5   9  17        5.49       21.28     15.80 o 
  -4   9  17        5.32      -14.75     23.34 o 
  -3   9  17      293.28      302.73     28.46 o 
  -2   9  17       26.64       16.69     13.28 o 
  -1   9  17      160.38      189.92     23.06 o 
   0   9  17       95.95      100.46     18.21 o 
   1   9  17       45.58       60.63     20.69 o 
   2   9  17      333.10      312.74     82.80 o 
   3   9  17      211.63      308.84    113.92 o 
   4   9  17        4.72      312.97    375.99 o 
  -9  10  17      228.22      230.51     59.99 o 
  -8  10  17       46.61       32.61     14.32 o 
  -7  10  17       15.81       28.77     15.56 o 
  -6  10  17        6.55        1.92     10.21 o 
  -5  10  17       21.39        6.09     12.52 o 
  -4  10  17      158.24      212.82     27.14 o 
  -3  10  17      611.68      611.22     35.32 o 
  -2  10  17        5.32       12.14     12.89 o 
  -1  10  17       37.49       33.39     13.87 o 
   0  10  17       40.14       31.71     13.09 o 
   1  10  17      334.01      275.99     34.39 o 
   2  10  17       17.86       94.26    187.73 o 
   3  10  17       11.88      306.05    303.21 o 
  -7  11  17        3.43        1.04     10.24 o 
  -6  11  17        3.47       12.80     10.94 o 
  -5  11  17       13.51        4.33     12.21 o 
  -4  11  17      225.18      242.01     26.34 o 
  -3  11  17       41.49       43.86     15.20 o 
  -2  11  17       74.08       85.08     26.28 o 
  -1  11  17      223.95      272.98     26.62 o 
   0  11  17       50.88       72.28     25.35 o 
   1  11  17       58.33      312.82    212.45 o 
  -5  12  17        4.13       20.27     12.91 o 
  -4  12  17        9.70       16.24     16.25 o 
  -3  12  17      167.10      159.55     23.32 o 
  -2  12  17      196.22      180.76     23.48 o 
  -1  12  17       66.18       65.05     15.77 o 
 -12   0  18        2.53       11.76     19.71 o 
 -10   0  18       10.60       20.05     19.36 o 
  -8   0  18       12.32        3.11     16.60 o 
  -6   0  18        0.11       15.21     18.67 o 
  -4   0  18     1383.57     2111.41     88.51 o 
  -2   0  18      314.97      327.17     24.67 o 
   0   0  18        1.95      -17.98     39.76 o 
   2   0  18      316.63      182.20     70.53 o 
   4   0  18      208.56      -12.10     72.95 o 
   6   0  18      460.61      106.14     85.74 o 
 -12   1  18      128.69      147.15     21.83 o 
 -11   1  18       69.54       76.80     18.99 o 
 -10   1  18      115.36      139.42     20.90 o 
  -9   1  18       26.85       36.55     15.03 o 
  -8   1  18      168.72      202.91     22.95 o 
  -7   1  18       79.13       88.21     17.96 o 
  -6   1  18        5.72       -0.63     14.00 o 
  -5   1  18      355.31      424.91     41.14 o 
  -4   1  18       57.35       82.60     18.19 o 
  -3   1  18      596.55      680.12     34.96 o 
  -2   1  18       81.35       90.84     17.17 o 
  -1   1  18      217.31       75.41     60.56 o 
   0   1  18        3.05       15.88     13.03 o 
   1   1  18      295.88      284.76     62.15 o 
   2   1  18      145.60      155.91     28.19 o 
   3   1  18      111.70      124.28     68.73 o 
   4   1  18        0.45      -11.10     47.60 o 
   5   1  18      269.77      289.19    128.22 o 
   6   1  18      115.46      118.83     79.17 o 
 -12   2  18       23.77        9.33     17.98 o 
 -11   2  18      179.70      176.33     33.88 o 
 -10   2  18        0.43       -3.46     16.94 o 
  -9   2  18       83.27      147.63     30.42 o 
  -8   2  18        4.25       -0.72     12.85 o 
  -7   2  18        0.20       -7.02     14.52 o 
  -6   2  18      121.97      159.72     28.00 o 
  -5   2  18      103.64       96.47     20.67 o 
  -4   2  18     1249.13     1417.83     50.19 o 
  -3   2  18       43.96       20.40     24.55 o 
  -2   2  18        3.28       -6.35      9.78 o 
  -1   2  18      181.24      248.24     32.15 o 
   0   2  18      207.58      158.34     53.94 o 
   1   2  18       30.24       64.53     32.14 o 
   2   2  18      105.26      143.13     23.47 o 
   3   2  18        5.53       22.96     25.87 o 
   4   2  18      307.47      305.77     88.78 o 
   5   2  18       54.86       70.47     61.13 o 
   6   2  18       46.59       53.93     37.32 o 
 -12   3  18        0.68       15.40     14.64 o 
 -11   3  18       26.39       24.23     16.81 o 
 -10   3  18      306.30      336.40     31.22 o 
  -9   3  18       22.43       12.23     15.62 o 
  -8   3  18        1.21        6.52     14.39 o 
  -7   3  18      141.28      133.34     23.00 o 
  -6   3  18       50.82       47.68     18.27 o 
  -5   3  18      925.07     1100.48     48.36 o 
  -4   3  18        0.94      305.04    244.17 o 
  -3   3  18        9.17      160.01    176.41 o 
  -2   3  18       10.33        5.38     26.20 o 
  -1   3  18        0.53       -7.61     11.06 o 
   0   3  18        2.59        3.92     11.44 o 
   1   3  18     1308.52     1095.97    450.15 o 
   2   3  18      187.20      232.73     31.02 o 
   3   3  18      161.07      214.77     35.78 o 
   4   3  18       13.77       87.54    157.31 o 
   5   3  18      499.90      554.30    218.85 o 
   6   3  18      161.95      143.68     76.58 o 
 -12   4  18        0.02       11.83     17.98 o 
 -11   4  18        1.49        1.39     13.78 o 
 -10   4  18       11.58       37.47     17.25 o 
  -9   4  18        9.22        0.51     13.95 o 
  -8   4  18       46.41       44.84     18.01 o 
  -7   4  18       15.30        9.02     14.07 o 
  -6   4  18       73.67      131.16     42.87 o 
  -5   4  18       76.83      101.30     34.57 o 
  -4   4  18      578.47      664.08    187.00 o 
  -3   4  18      277.37      274.09     70.18 o 
  -2   4  18        3.28        8.75     93.33 o 
  -1   4  18       39.04       31.83     18.21 o 
   0   4  18      840.14      529.86    280.21 o 
   1   4  18        1.21      362.37    293.20 o 
   2   4  18      214.57      166.31     80.67 o 
   3   4  18       98.35      154.39     40.11 o 
   4   4  18      374.57      306.51     42.70 o 
   5   4  18        1.63      217.59    398.46 o 
   6   4  18      230.98      238.65     35.85 o 
 -12   5  18        2.21        6.82     23.68 o 
 -11   5  18       36.08       42.11     18.10 o 
 -10   5  18      252.52      303.44     28.90 o 
  -9   5  18        1.21       -2.77     13.29 o 
  -8   5  18        9.76        0.99     14.54 o 
  -7   5  18        1.81       11.51     14.13 o 
  -6   5  18      799.90      864.12    105.10 o 
  -5   5  18      350.57      398.77     32.03 o 
  -4   5  18       42.08       61.38     18.05 o 
  -3   5  18       32.60       44.31     15.69 o 
  -2   5  18      120.38      146.04     26.27 o 
  -1   5  18       25.74      388.57    299.63 o 
   0   5  18       58.59      146.07    141.67 o 
   1   5  18      150.90      200.65     70.87 o 
   2   5  18        6.32       39.78     70.24 o 
   3   5  18      105.49      266.48    170.38 o 
   4   5  18      229.90      753.38    311.79 o 
   5   5  18      644.93      636.98    129.36 o 
 -11   6  18        3.88        1.23     13.05 o 
 -10   6  18       26.32       32.94     15.78 o 
  -9   6  18        2.03       -9.18     11.70 o 
  -8   6  18       48.84       47.86     21.44 o 
  -7   6  18      151.42      146.87     24.89 o 
  -6   6  18      136.42      139.64     49.61 o 
  -5   6  18      357.07      426.42     32.64 o 
  -4   6  18        4.98      -11.81     12.21 o 
  -3   6  18      607.44      679.35     39.76 o 
  -2   6  18       12.96       17.57     13.53 o 
  -1   6  18      809.25      821.97     37.29 o 
   0   6  18      246.74      342.61    157.60 o 
   1   6  18      132.51      164.82    108.36 o 
   2   6  18       77.65       98.39     67.28 o 
   3   6  18      293.44      282.44     84.82 o 
   4   6  18      890.20      806.77    144.85 o 
   5   6  18      333.56      584.24    189.15 o 
 -10   7  18      103.39      113.74     22.65 o 
  -9   7  18        4.10        6.61     13.03 o 
  -8   7  18        1.17       14.37     14.52 o 
  -7   7  18        8.16       29.50     15.21 o 
  -6   7  18      427.09      415.21     65.34 o 
  -5   7  18        2.76       12.19     14.76 o 
  -4   7  18     1215.21     1237.24    101.82 o 
  -3   7  18       35.65       76.25     18.69 o 
  -2   7  18     1656.32     1733.51    130.00 o 
  -1   7  18      255.28      277.23     26.13 o 
   0   7  18      522.56      440.90    150.74 o 
   1   7  18      358.41      281.99     95.94 o 
   2   7  18      114.43       87.90     36.12 o 
   3   7  18       51.23      122.98    120.87 o 
   4   7  18      341.86      555.14    194.41 o 
 -10   8  18        0.61       -4.63     12.14 o 
  -9   8  18      556.01      641.63    153.85 o 
  -8   8  18       19.85       24.70     14.08 o 
  -7   8  18      223.10      309.93     70.70 o 
  -6   8  18      272.41      219.48     35.61 o 
  -5   8  18      566.13      724.59     51.86 o 
  -4   8  18       97.50       92.27     20.97 o 
  -3   8  18      736.44      848.42     41.28 o 
  -2   8  18      351.35      370.82     51.34 o 
  -1   8  18      470.48      481.61     60.68 o 
   0   8  18       47.49       58.31     20.53 o 
   1   8  18      131.15      165.90     43.74 o 
   2   8  18       56.18       32.07     46.16 o 
   3   8  18      234.87      253.28     36.02 o 
  -9   9  18       35.37       42.17     21.44 o 
  -8   9  18      314.29      331.97     54.80 o 
  -7   9  18       21.63       41.43     14.70 o 
  -6   9  18       81.46      121.73     20.59 o 
  -5   9  18      158.10      192.72     28.00 o 
  -4   9  18       76.07      100.92     19.57 o 
  -3   9  18       71.78       62.93     17.77 o 
  -2   9  18      375.30      428.66     47.37 o 
  -1   9  18        8.25        6.65     10.46 o 
   0   9  18      208.20      206.12     29.42 o 
   1   9  18       34.03      196.25    250.83 o 
   2   9  18      212.14      230.36     34.26 o 
  -7  10  18      117.65      162.71     53.24 o 
  -6  10  18        1.32        1.55     11.25 o 
  -5  10  18      226.69      300.63     56.18 o 
  -4  10  18       51.88       62.61     18.78 o 
  -3  10  18      805.53      815.43     41.02 o 
  -2  10  18       56.78       91.25     21.61 o 
  -1  10  18      370.12      437.23     65.52 o 
   0  10  18       29.44       53.93     29.21 o 
   1  10  18      168.18      208.28     57.57 o 
  -5  11  18       63.51       87.04     19.56 o 
  -4  11  18      363.44      423.02     30.76 o 
  -3  11  18        0.51        8.74     12.34 o 
  -2  11  18      152.70      187.30     23.81 o 
 -11   0  19        4.60       -3.11     17.63 o 
  -9   0  19      256.18      243.05     34.92 o 
  -7   0  19      296.16      348.50     38.03 o 
  -5   0  19     1466.44     1851.07     77.79 o 
  -3   0  19     1316.40     1450.02     74.33 o 
  -1   0  19     1472.69       21.44     16.60 o 
   1   0  19      598.24      104.76     67.07 o 
   3   0  19      136.64       16.94     61.54 o 
   5   0  19       63.58      -54.63     71.22 o 
 -12   1  19      217.37      253.08     39.76 o 
 -11   1  19        8.59       24.20     21.78 o 
 -10   1  19      206.94      221.96     35.96 o 
  -9   1  19       48.57       60.50     24.55 o 
  -8   1  19      357.85      449.80     43.22 o 
  -7   1  19       10.16       11.76     19.36 o 
  -6   1  19      135.80      189.46     31.12 o 
  -5   1  19       11.08       12.90     15.65 o 
  -4   1  19     1510.53     1705.52     85.05 o 
  -3   1  19        7.51       15.56     12.25 o 
  -2   1  19     1179.96      797.64    668.65 o 
  -1   1  19       94.08      209.91    145.15 o 
   0   1  19      921.27      808.99    338.67 o 
   1   1  19        0.72      271.86    217.12 o 
   2   1  19      737.16      184.31     88.51 o 
   3   1  19       41.48      117.57     49.47 o 
   4   1  19       60.97      -77.19     51.46 o 
   5   1  19       13.55       -1.50     56.66 o 
 -11   2  19      482.08      590.60     38.17 o 
 -10   2  19       14.93       28.77     16.11 o 
  -9   2  19      126.00      162.50     24.40 o 
  -8   2  19       18.02       19.47     16.64 o 
  -7   2  19      190.40      196.83     26.08 o 
  -6   2  19       43.32       28.95     17.32 o 
  -5   2  19      489.20      635.21     56.87 o 
  -4   2  19       49.55       53.70     16.88 o 
  -3   2  19      703.65      888.74     43.22 o 
  -2   2  19       19.70       62.92     21.09 o 
  -1   2  19     1191.65      912.25    677.99 o 
   0   2  19       21.57      335.88    281.60 o 
   1   2  19      267.54      274.99    103.72 o 
   2   2  19      257.61      492.42    294.91 o 
   3   2  19      673.84      575.40    332.60 o 
   4   2  19      122.98      100.62     24.84 o 
   5   2  19      252.37      309.16    197.42 o 
 -11   3  19        6.64       14.19     16.53 o 
 -10   3  19       53.70       71.45     27.31 o 
  -9   3  19       24.69       40.48     17.50 o 
  -8   3  19      598.70      595.84     38.29 o 
  -7   3  19        4.77       13.35     14.91 o 
  -6   3  19      414.58      483.52     34.65 o 
  -5   3  19      173.61      258.26     28.88 o 
  -4   3  19     1396.73     1690.91    115.48 o 
  -3   3  19        0.21      202.55    189.45 o 
  -2   3  19      215.10      398.90    656.06 o 
  -1   3  19      266.32      235.72    163.36 o 
   0   3  19      447.11      346.64    217.81 o 
   1   3  19       42.13      130.72    110.81 o 
   2   3  19       93.63      126.16    109.25 o 
   3   3  19        0.63      374.31    438.22 o 
   4   3  19      461.56      458.59    123.60 o 
   5   3  19      120.91      192.62    145.21 o 
 -11   4  19      336.57      420.97     49.09 o 
 -10   4  19       63.16       53.59     17.77 o 
  -9   4  19        2.36        4.17     13.80 o 
  -8   4  19       62.02       67.37     19.74 o 
  -7   4  19      197.66      197.54     30.60 o 
  -6   4  19        6.56        0.78     13.05 o 
  -5   4  19      620.26      714.64     61.89 o 
  -4   4  19      102.62       90.64     19.78 o 
  -3   4  19      413.03      485.88     86.65 o 
  -2   4  19      535.39      646.62    167.08 o 
  -1   4  19     1213.29     1055.71    320.67 o 
   0   4  19      327.42      890.75    517.58 o 
   1   4  19      404.74      356.90    155.75 o 
   2   4  19      106.68      133.57     31.84 o 
   3   4  19      830.02      613.12    297.72 o 
   4   4  19       25.95      290.53    211.93 o 
 -10   5  19       23.24       72.02     38.55 o 
  -9   5  19        6.24        7.00     14.00 o 
  -8   5  19        2.11       -4.27     20.40 o 
  -7   5  19       33.59       21.15     14.82 o 
  -6   5  19      345.05      348.22     31.63 o 
  -5   5  19       94.94      103.59     21.43 o 
  -4   5  19      530.96      625.02     91.10 o 
  -3   5  19      133.92      117.89     20.90 o 
  -2   5  19      481.16      525.96    119.20 o 
  -1   5  19      351.85      636.89    322.74 o 
   0   5  19     2034.22     1490.54    809.79 o 
   1   5  19       65.60       81.97     42.61 o 
   2   5  19        6.40       60.34    100.68 o 
   3   5  19        5.62      305.41    227.96 o 
   4   5  19      351.11      384.38     37.48 o 
 -10   6  19      134.10      152.65     24.72 o 
  -9   6  19        1.53        9.92     12.57 o 
  -8   6  19        0.10      -13.77     12.26 o 
  -7   6  19     1019.51     1163.38    176.15 o 
  -6   6  19       14.17       39.48     18.67 o 
  -5   6  19      649.83      823.45     52.03 o 
  -4   6  19        3.01       -4.00     18.15 o 
  -3   6  19      273.41      409.38     31.14 o 
  -2   6  19       68.14       69.93     48.40 o 
  -1   6  19      919.36      857.77     57.39 o 
   0   6  19       25.69      344.33    229.47 o 
   1   6  19       63.38       38.64     41.70 o 
   2   6  19      148.05      101.95     41.81 o 
   3   6  19       81.20       84.02     28.12 o 
  -9   7  19       33.50       37.22     15.86 o 
  -8   7  19      388.36      461.56     67.76 o 
  -7   7  19       14.94       14.14     13.65 o 
  -6   7  19      710.68      736.79    134.49 o 
  -5   7  19       24.50       21.44     15.20 o 
  -4   7  19      367.18      453.62     45.29 o 
  -3   7  19      192.52      233.90     41.49 o 
  -2   7  19       12.91        4.02     12.82 o 
  -1   7  19      280.01      301.48     39.76 o 
   0   7  19      602.15      442.77    263.97 o 
   1   7  19        1.56       -6.89     37.86 o 
   2   7  19      188.63      206.84    105.28 o 
  -8   8  19        1.48       -6.68     14.35 o 
  -7   8  19      296.82      360.72     85.22 o 
  -6   8  19      172.37      134.14     27.66 o 
  -5   8  19      266.48      315.36     31.16 o 
  -4   8  19      119.21      169.96     24.50 o 
  -3   8  19       79.39      100.10     43.04 o 
  -2   8  19      189.07      152.45     22.34 o 
  -1   8  19      327.89      280.74     34.57 o 
   0   8  19       52.86       70.00     21.41 o 
   1   8  19      402.90      371.18    196.55 o 
  -7   9  19       48.92       62.32     16.50 o 
  -6   9  19      257.14      277.61     86.09 o 
  -5   9  19      139.74      150.43     24.49 o 
  -4   9  19      616.89      739.59     62.41 o 
  -3   9  19        9.63       21.91     13.42 o 
  -2   9  19      218.32      302.17     32.33 o 
  -1   9  19       25.44       49.09     20.05 o 
   0   9  19      173.37      177.27     98.36 o 
  -4   0  20       21.95       36.30     21.78 o 
  -2   0  20      435.03       -3.46     13.14 o 
   0   0  20       32.34       88.51     54.28 o 
   2   0  20       41.03      133.11     66.73 o 
 -10   1  20        1.56       -5.53     17.63 o 
  -9   1  20       20.17       14.87     20.40 o 
  -8   1  20       84.09       96.46     26.62 o 
  -7   1  20       48.02       48.76     17.57 o 
  -6   1  20       15.10       -0.82     14.87 o 
  -5   1  20      163.77      189.29     25.75 o 
  -4   1  20       89.53      130.00     32.50 o 
  -3   1  20       36.11       75.37     28.70 o 
  -2   1  20       31.27        9.68     14.18 o 
  -1   1  20      219.97       31.46     19.71 o 
   0   1  20       21.45      134.49     50.48 o 
   1   1  20      303.59      170.45     61.89 o 
   2   1  20      222.18      261.03     71.22 o 
   3   1  20       99.83      615.59    428.71 o 
 -10   2  20        3.73       18.84     16.19 o 
  -9   2  20       23.22       16.53     14.89 o 
  -8   2  20       47.92       54.13     18.51 o 
  -7   2  20        7.73       19.41     15.19 o 
  -6   2  20      131.69      179.50     25.80 o 
  -5   2  20       56.86       63.37     19.16 o 
  -4   2  20      128.40      148.99     21.90 o 
  -3   2  20      417.34      502.42     31.87 o 
  -2   2  20      310.46      375.82     39.07 o 
  -1   2  20      130.04      126.74    108.56 o 
   0   2  20      688.07      554.47    224.21 o 
   1   2  20      289.19      456.88    126.02 o 
   2   2  20      187.54      646.18     80.56 o 
   3   2  20      721.68      326.37     82.29 o 
 -10   3  20       50.81       74.91     19.85 o 
  -9   3  20        0.79       19.15     14.82 o 
  -8   3  20       52.82       51.36     18.15 o 
  -7   3  20       26.53       36.53     16.27 o 
  -6   3  20        7.52       -0.19     13.46 o 
  -5   3  20        0.12       13.08     14.23 o 
  -4   3  20      219.35      264.49     28.20 o 
  -3   3  20       28.43       50.49     18.09 o 
  -2   3  20       33.73       76.81    266.39 o 
  -1   3  20      440.63      374.28    154.05 o 
   0   3  20      176.26      203.67    116.51 o 
   1   3  20       79.47      168.40     95.08 o 
   2   3  20      283.18      321.43     32.66 o 
   3   3  20        0.51      414.46    453.61 o 
 -10   4  20        8.31       13.79     14.18 o 
  -9   4  20       27.26       40.24     32.84 o 
  -8   4  20      292.75      314.03     58.43 o 
  -7   4  20       69.72      106.37     23.34 o 
  -6   4  20      163.54      150.46     49.27 o 
  -5   4  20      139.01      147.23     24.32 o 
  -4   4  20       92.58      113.99     26.28 o 
  -3   4  20      123.52       98.00     19.93 o 
  -2   4  20      102.60      427.15    304.59 o 
  -1   4  20      231.28      126.66     89.59 o 
   0   4  20      350.14      248.19    108.45 o 
   1   4  20      116.40      172.00     38.75 o 
   2   4  20        0.64       73.90     52.91 o 
   3   4  20      219.00      271.96     63.53 o 
  -9   5  20       36.31       37.43     28.52 o 
  -8   5  20       10.82        5.39     14.26 o 
  -7   5  20       22.71       17.08     13.49 o 
  -6   5  20        5.20       14.16     13.37 o 
  -5   5  20       74.28      132.07     34.57 o 
  -4   5  20        0.75       -1.05     12.08 o 
  -3   5  20       40.04       45.35     14.90 o 
  -2   5  20      532.72      522.75    296.47 o 
  -1   5  20        8.17       29.89     38.01 o 
   0   5  20      199.74      231.26     57.28 o 
   1   5  20       21.57       23.05     42.32 o 
   2   5  20       64.61       85.66     22.76 o 
  -8   6  20       71.60      103.56     22.00 o 
  -7   6  20       24.01       18.46     14.45 o 
  -6   6  20      168.67      176.08     25.36 o 
  -5   6  20        7.11       19.42     14.82 o 
  -4   6  20       35.90       64.13     18.77 o 
  -3   6  20       46.23       75.58     18.09 o 
  -2   6  20       15.44       13.14     18.32 o 
  -1   6  20      119.64      130.79     58.08 o 
   0   6  20       51.94       80.98     37.63 o 
   1   6  20        4.35        3.67     24.97 o 
  -7   7  20        4.63       12.07     13.81 o 
  -6   7  20       41.06       63.71     39.41 o 
  -5   7  20       34.23       62.67     17.60 o 
  -4   7  20       14.44       22.96     14.03 o 
  -3   7  20      226.25      245.85     44.25 o 
  -2   7  20       93.35      101.65     28.00 o 
  -1   7  20      136.18      108.80     54.45 o 
   0   7  20       11.55       51.53     48.06 o 
  -6   8  20        0.62       18.21     12.66 o 
  -5   8  20       13.21       29.48     13.40 o 
  -4   8  20       69.63       77.53     18.16 o 
  -3   8  20       98.07      135.23     21.92 o 
  -2   8  20       29.40       52.21     18.67 o 
  -1   8  20      155.50      138.14     26.73 o 
  -5   0  21      198.72      136.57     35.96 o 
   1   0  21     1761.88      340.20     66.38 o 
  -9   1  21        3.76      -12.79     23.86 o 
  -8   1  21      297.66      391.72     48.75 o 
  -7   1  21        0.04        8.99     22.13 o 
  -6   1  21      526.70      688.01     62.23 o 
  -5   1  21        2.59        6.91     22.13 o 
  -4   1  21       13.02       33.88     24.55 o 
  -2   1  21      337.46      -11.06     14.52 o 
  -1   1  21       19.70      779.63     56.01 o 
   0   1  21     1250.89      132.76     57.05 o 
   1   1  21       33.41     2380.05     99.92 o 
   2   1  21      942.71      158.69     60.50 o 
  -9   2  21      513.64      655.89     86.95 o 
  -8   2  21       34.85       37.22     17.03 o 
  -7   2  21      224.19      317.21     31.73 o 
  -6   2  21       29.23       48.13     16.20 o 
  -5   2  21      178.87      259.46     28.29 o 
  -4   2  21        0.12       -7.61     19.71 o 
  -2   2  21       71.96      -12.79     15.90 o 
  -1   2  21      328.21        6.22     25.58 o 
   0   2  21      118.53     1322.09     76.75 o 
   1   2  21     1094.26      298.37     64.31 o 
  -8   3  21       54.23       85.32     21.61 o 
  -7   3  21        0.00       -5.99     14.42 o 
  -6   3  21      192.32      202.71     27.32 o 
  -5   3  21      115.43       86.55     21.06 o 
  -4   3  21      155.62      201.92     24.74 o 
  -3   3  21      109.40      128.61     28.00 o 
  -2   3  21      281.82      210.61    117.77 o 
  -1   3  21        0.09      230.33    443.82 o 
   0   3  21      332.15      326.48     81.19 o 
   1   3  21       89.09      663.48    548.16 o 
  -8   4  21        6.86       24.82     15.66 o 
  -7   4  21       57.85       96.79     31.29 o 
  -6   4  21        1.05       23.25     23.51 o 
  -5   4  21      285.39      376.75     32.24 o 
  -4   4  21       79.09      108.31     21.12 o 
  -3   4  21      108.86      174.60     32.15 o 
  -2   4  21      191.91      183.79     31.00 o 
  -1   4  21      497.86      388.03    215.73 o 
   0   4  21      141.63      115.02     36.32 o 
  -7   5  21       34.80       24.44     14.18 o 
  -6   5  21       36.06       60.00     18.67 o 
  -5   5  21       23.30       36.30     28.00 o 
  -4   5  21      252.26      299.44     29.53 o 
  -3   5  21       27.24       42.87     20.40 o 
  -2   5  21      251.62      263.44    118.93 o 
  -1   5  21        1.73       39.56     25.23 o 
   0   5  21       37.98       61.51     18.32 o 
  -5   6  21       23.60       22.13     22.47 o 
  -4   6  21       52.75       33.61     15.61 o 
  -3   6  21      212.28      190.50     33.19 o 
  -2   6  21      165.16      166.64     31.12 o 
  -6   0  22        0.32       -9.68     21.09 o 
  -6   1  22        0.80       48.06     26.62 o 
  -5   1  22       51.81       89.89     29.39 o 
  -3   1  22       53.15        1.73     13.83 o 
  -2   1  22       24.91        9.68     18.32 o 
  -1   1  22        0.59       36.99     40.80 o 
  -6   2  22        1.76       42.87     26.62 o 
  -5   2  22        7.05       36.30     23.86 o 
  -2   2  22       14.03       -6.91     15.21 o 
  -5   3  22        8.27       17.72     15.28 o 
  -4   3  22       66.24       72.26     24.55 o 
  -3   3  22       43.54       62.92     21.78 o 
                                                 
